# Supplementary material for: N-Ethyl-N-phenyl-p-toluene­sulfonamide
Source: Acta Crystallogr Sect E Struct Rep Online. 2010 Mar 31;66(Pt 4):o979. doi: 10.1107/S1600536810011219 (PMC2983866; doi:10.1107/S1600536810011219)
Supplement: Supplementary file 1 [file e-66-0o979-sup1.cif]

##############################################################################
###                                                                        ###
###        Electronic paper (Acta Crystallographica Section E)             ###
###                                                                        ###
##############################################################################
#                                                                            #
# This CIF contains the data in a paper accepted for publication in Acta     #
# Crystallographica Section E. It conforms to the requirements of Notes      #
# for Authors for Section E, and has been peer reviewed under the auspices   #
# of the IUCr Commission on Journals.                                        #
#                                                                            #
# Full details of the Crystallographic Information File format               #
# are given in the paper "The Crystallographic Information File (CIF):       #
# a New Standard Archive File for Crystallography" by S. R. Hall, F. H.      #
# Allen and I. D. Brown [Acta Cryst. (1991), A47, 655-685].                  #
#                                                                            #
# The current version of the core CIF dictionary is obtainable from          #
# ftp://ftp.iucr.org/pub/cif_core.dic. The current version number is 2.4.    #
#                                                                            #
# Software is freely available for graphical display of the structure(s) in  #
# this CIF.  For information consult the CIF home page http://www.iucr.org/  #
# cif/home.html                                                              #
#                                                                            #
# This file may be used for bona fide research purposes within the           #
# scientific community so long as proper attribution is given to the journal # 
# article from which it was obtained.                                        #
#                                                                            #
##############################################################################
                                             
data_I
_audit_creation_method     SHELXL-97
_chemical_name_systematic
;
<i>N</i>-Ethyl-<i>N</i>-phenyl-<i>p</i>-toluenesulfonamide
;
_chemical_name_common
                     '<i>N</i>-Ethyl-4-methyl-<i>N</i>-phenylbenzenesulfonamide'
_chemical_formula_moiety     'C15 H17 N O2 S'
_chemical_formula_sum     'C15 H17 N O2 S'
_chemical_formula_iupac     'C15 H17 N O2 S'
_chemical_formula_weight     275.36
_chemical_melting_point     ?
_symmetry_cell_setting     'Orthorhombic'
_symmetry_space_group_name_H-M     'P b c a'
_symmetry_space_group_name_Hall     '-P 2ac 2ab'
loop_
    _symmetry_equiv_pos_as_xyz
    'x, y, z'
    '-x+1/2, -y, z+1/2'
    '-x, y+1/2, -z+1/2'
    'x+1/2, -y+1/2, -z'
    '-x, -y, -z'
    'x-1/2, y, -z-1/2'
    'x, -y-1/2, z-1/2'
    '-x-1/2, y-1/2, z'
_cell_length_a     14.1248(6)
_cell_length_b     10.4126(5)
_cell_length_c     19.7639(10)
_cell_angle_alpha     90.00
_cell_angle_beta     90.00
_cell_angle_gamma     90.00
_cell_volume     2906.8(2)
_cell_formula_units_Z     8
_cell_measurement_reflns_used     2488
_cell_measurement_theta_min     2.64
_cell_measurement_theta_max     23.35
_cell_measurement_temperature     296(2)
_exptl_crystal_description     'needle'
_exptl_crystal_colour     'colorless'
_exptl_crystal_size_max     0.32
_exptl_crystal_size_mid     0.19
_exptl_crystal_size_min     0.16
_exptl_crystal_density_diffrn     1.258
_exptl_crystal_density_meas     ?
_exptl_crystal_density_method     'not measured'
_exptl_crystal_F_000     1168
_exptl_absorpt_coefficient_mu     0.220
_exptl_absorpt_correction_type     'multi-scan'
_exptl_absorpt_process_details     '(SADABS; Bruker, 2007)'
_exptl_absorpt_correction_T_min     0.9509
_exptl_absorpt_correction_T_max     0.9656
_exptl_special_details
;
;
_diffrn_ambient_temperature     296(2)
_diffrn_radiation_type     MoK\a
_diffrn_radiation_wavelength     0.71073
_diffrn_radiation_source     'fine-focus sealed tube'
_diffrn_radiation_monochromator     graphite
_diffrn_measurement_device_type     'Bruker Kappa APEXII CCD'
_diffrn_measurement_method     '\f and \w scans'
_diffrn_detector_area_resol_mean     ?
_diffrn_reflns_number     15016
_diffrn_reflns_av_R_equivalents     0.0453
_diffrn_reflns_av_sigmaI/netI     0.0495
_diffrn_reflns_theta_min     2.06
_diffrn_reflns_theta_max     28.29
_diffrn_reflns_theta_full     25.00
_diffrn_measured_fraction_theta_max     0.997
_diffrn_measured_fraction_theta_full     0.998
_diffrn_reflns_limit_h_min     -18
_diffrn_reflns_limit_h_max     10
_diffrn_reflns_limit_k_min     -13
_diffrn_reflns_limit_k_max     13
_diffrn_reflns_limit_l_min     -26
_diffrn_reflns_limit_l_max     26
_diffrn_standards_number     0
_diffrn_standards_interval_count     .
_diffrn_standards_interval_time     .
_diffrn_standards_decay_%     ?
_refine_special_details
;
Refinement of <i>F</i>^2^ against ALL reflections. The weighted <i>R</i>-factor
wR and goodness of fit <i>S</i> are based on <i>F</i>^2^, conventional
<i>R</i>-factors <i>R</i> are based on <i>F</i>, with <i>F</i> set to zero for
negative <i>F</i>^2^. The threshold expression of <i>F</i>^2^ >
\s(<i>F</i>^2^) is used only for calculating <i>R</i>-factors(gt) etc. and is
not relevant to the choice of reflections for refinement. <i>R</i>-factors
based on <i>F</i>^2^ are statistically about twice as large as those based on
<i>F</i>, and <i>R</i>- factors based on ALL data will be even larger.
;
_reflns_number_total     3599
_reflns_number_gt     1759
_reflns_threshold_expression     I>2\s(I)
_refine_ls_structure_factor_coef     Fsqd
_refine_ls_matrix_type     full
_refine_ls_R_factor_all     0.1166
_refine_ls_R_factor_gt     0.0497
_refine_ls_wR_factor_gt     0.1236
_refine_ls_wR_factor_ref     0.1574
_refine_ls_goodness_of_fit_ref     1.000
_refine_ls_restrained_S_all     1.000
_refine_ls_number_reflns     3597
_refine_ls_number_parameters     173
_refine_ls_number_restraints     0
_refine_ls_hydrogen_treatment     constr
_refine_ls_weighting_scheme     calc
_refine_ls_weighting_details
         'calc w=1/[\s^2^(Fo^2^)+(0.0707P)^2^+0.2464P] where P=(Fo^2^+2Fc^2^)/3'
_atom_sites_solution_hydrogens     geom
_atom_sites_solution_primary     direct
_atom_sites_solution_secondary     difmap
_refine_ls_shift/su_max     0.000
_refine_ls_shift/su_mean     0.000
_refine_diff_density_max     0.193
_refine_diff_density_min     -0.308
_refine_ls_extinction_method     none
_refine_ls_extinction_coef     ?
loop_
    _atom_type_symbol
    _atom_type_description
    _atom_type_scat_dispersion_real
    _atom_type_scat_dispersion_imag
    _atom_type_scat_source
    'C' 'C' 0.0033 0.0016
                         'International Tables Vol C Tables 4.2.6.8 and 6.1.1.4'
    'H' 'H' 0.0000 0.0000
                         'International Tables Vol C Tables 4.2.6.8 and 6.1.1.4'
    'N' 'N' 0.0061 0.0033
                         'International Tables Vol C Tables 4.2.6.8 and 6.1.1.4'
    'O' 'O' 0.0106 0.0060
                         'International Tables Vol C Tables 4.2.6.8 and 6.1.1.4'
    'S' 'S' 0.1246 0.1234
                         'International Tables Vol C Tables 4.2.6.8 and 6.1.1.4'
_computing_data_collection     'APEX2 (Bruker, 2007)'
_computing_cell_refinement     'SAINT (Bruker, 2007)'
_computing_data_reduction     'SAINT (Bruker, 2007)'
_computing_structure_solution     'SHELXS97 (Sheldrick, 2008)'
_computing_structure_refinement     'SHELXL97 (Sheldrick, 2008)'
_computing_molecular_graphics
                  'ORTEP-3 for Windows (Farrugia, 1997) and PLATON (Spek, 2009)'
_computing_publication_material
                                'WinGX (Farrugia, 1999) and PLATON (Spek, 2009)'
loop_
    _atom_site_type_symbol
    _atom_site_label
    _atom_site_fract_x
    _atom_site_fract_y
    _atom_site_fract_z
    _atom_site_U_iso_or_equiv
    _atom_site_adp_type
    _atom_site_calc_flag
    _atom_site_refinement_flags
    _atom_site_occupancy
    _atom_site_disorder_assembly
    _atom_site_disorder_group
    S S1 0.12290(5) 0.31259(6) 0.45059(3) 0.0736(3) Uani d . 1 . .
    O O1 0.03439(13) 0.34190(19) 0.48260(10) 0.0982(6) Uani d . 1 . .
    O O2 0.14610(15) 0.18289(15) 0.43417(9) 0.0940(6) Uani d . 1 . .
    N N1 0.12528(13) 0.39272(17) 0.37947(10) 0.0670(5) Uani d . 1 . .
    C C1 0.21256(17) 0.3761(2) 0.50190(10) 0.0605(6) Uani d . 1 . .
    C C2 0.19340(18) 0.4774(2) 0.54450(11) 0.0678(6) Uani d . 1 . .
    H H2 0.1320 0.5089 0.5481 0.081 Uiso calc R 1 . .
    C C3 0.2651(2) 0.5321(2) 0.58177(12) 0.0759(7) Uani d . 1 . .
    H H3 0.2514 0.6004 0.6105 0.091 Uiso calc R 1 . .
    C C4 0.35649(19) 0.4880(3) 0.57751(12) 0.0739(7) Uani d . 1 . .
    C C5 0.3742(2) 0.3868(3) 0.53525(15) 0.0852(8) Uani d . 1 . .
    H H5 0.4357 0.3554 0.5319 0.102 Uiso calc R 1 . .
    C C6 0.3044(2) 0.3305(2) 0.49782(13) 0.0773(7) Uani d . 1 . .
    H H6 0.3186 0.2617 0.4696 0.093 Uiso calc R 1 . .
    C C7 0.09842(18) 0.5301(2) 0.38163(13) 0.0760(7) Uani d . 1 . .
    H H7A 0.1544 0.5825 0.3749 0.091 Uiso calc R 1 . .
    H H7B 0.0727 0.5502 0.4259 0.091 Uiso calc R 1 . .
    C C8 0.0268(2) 0.5621(3) 0.32876(15) 0.0934(9) Uani d . 1 . .
    H H8A -0.0287 0.5106 0.3354 0.140 Uiso calc R 1 . .
    H H8B 0.0528 0.5450 0.2848 0.140 Uiso calc R 1 . .
    H H8C 0.0103 0.6513 0.3320 0.140 Uiso calc R 1 . .
    C C9 0.19267(18) 0.3535(2) 0.32926(11) 0.0625(6) Uani d . 1 . .
    C C10 0.2805(2) 0.4097(2) 0.32511(13) 0.0773(7) Uani d . 1 . .
    H H10 0.2975 0.4741 0.3554 0.093 Uiso calc R 1 . .
    C C11 0.3428(2) 0.3706(3) 0.27619(15) 0.0926(9) Uani d . 1 . .
    H H11 0.4022 0.4086 0.2735 0.111 Uiso calc R 1 . .
    C C12 0.3186(3) 0.2762(3) 0.23123(15) 0.0975(10) Uani d . 1 . .
    H H12 0.3614 0.2502 0.1982 0.117 Uiso calc R 1 . .
    C C13 0.2316(3) 0.2209(3) 0.23514(14) 0.0941(9) Uani d . 1 . .
    H H13 0.2148 0.1569 0.2046 0.113 Uiso calc R 1 . .
    C C14 0.1683(2) 0.2588(2) 0.28389(13) 0.0782(7) Uani d . 1 . .
    H H14 0.1090 0.2204 0.2863 0.094 Uiso calc R 1 . .
    C C15 0.4350(2) 0.5510(3) 0.61724(16) 0.1138(11) Uani d . 1 . .
    H H15A 0.4907 0.4982 0.6154 0.171 Uiso calc R 1 . .
    H H15B 0.4156 0.5613 0.6635 0.171 Uiso calc R 1 . .
    H H15C 0.4487 0.6337 0.5981 0.171 Uiso calc R 1 . .
loop_
    _atom_site_aniso_label
    _atom_site_aniso_U_11
    _atom_site_aniso_U_22
    _atom_site_aniso_U_33
    _atom_site_aniso_U_12
    _atom_site_aniso_U_13
    _atom_site_aniso_U_23
    S1 0.0876(5) 0.0553(4) 0.0779(4) -0.0172(3) 0.0110(4) -0.0053(3)
    O1 0.0785(13) 0.1021(15) 0.1139(15) -0.0314(10) 0.0304(11) -0.0179(11)
    O2 0.1434(18) 0.0504(10) 0.0881(12) -0.0189(9) 0.0111(11) -0.0017(8)
    N1 0.0766(13) 0.0560(11) 0.0683(12) -0.0052(9) -0.0052(10) -0.0110(9)
    C1 0.0756(17) 0.0524(14) 0.0535(12) 0.0029(11) 0.0093(11) 0.0042(10)
    C2 0.0684(16) 0.0730(16) 0.0621(14) 0.0101(12) 0.0143(13) -0.0062(12)
    C3 0.087(2) 0.0846(18) 0.0561(13) 0.0084(14) 0.0035(13) -0.0139(12)
    C4 0.0785(19) 0.0872(18) 0.0561(13) 0.0058(14) -0.0046(13) 0.0069(13)
    C5 0.080(2) 0.094(2) 0.0811(18) 0.0276(16) -0.0046(15) 0.0030(15)
    C6 0.097(2) 0.0627(16) 0.0723(16) 0.0241(14) 0.0094(15) -0.0060(12)
    C7 0.0835(18) 0.0557(15) 0.0887(17) 0.0020(11) -0.0085(15) -0.0107(12)
    C8 0.100(2) 0.093(2) 0.0877(19) 0.0131(16) -0.0141(17) 0.0042(15)
    C9 0.0775(17) 0.0494(12) 0.0605(13) -0.0044(11) -0.0115(12) -0.0005(10)
    C10 0.094(2) 0.0703(16) 0.0677(15) -0.0120(14) -0.0053(15) 0.0000(12)
    C11 0.090(2) 0.107(2) 0.0802(19) -0.0051(17) 0.0048(17) 0.0132(18)
    C12 0.117(3) 0.107(2) 0.0684(19) 0.030(2) 0.0103(18) 0.0146(17)
    C13 0.132(3) 0.082(2) 0.0681(18) 0.0105(19) -0.0103(19) -0.0157(14)
    C14 0.097(2) 0.0623(16) 0.0749(17) -0.0058(13) -0.0119(15) -0.0113(13)
    C15 0.099(2) 0.148(3) 0.094(2) -0.008(2) -0.0250(19) -0.006(2)
_geom_special_details
;
All esds (except the esd in the dihedral angle between two l.s. planes) are
estimated using the full covariance matrix. The cell esds are taken into
account individually in the estimation of esds in distances, angles and
torsion angles; correlations between esds in cell parameters are only used
when they are defined by crystal symmetry. An approximate (isotropic)
treatment of cell esds is used for estimating esds involving l.s. planes.
;
loop_
    _geom_bond_atom_site_label_1
    _geom_bond_atom_site_label_2
    _geom_bond_site_symmetry_2
    _geom_bond_distance
    _geom_bond_publ_flag
    S1 O2 . 1.4271(18) ?
    S1 O1 . 1.4339(19) ?
    S1 N1 . 1.635(2) ?
    S1 C1 . 1.752(2) ?
    N1 C9 . 1.434(3) ?
    N1 C7 . 1.481(3) ?
    C1 C2 . 1.377(3) ?
    C1 C6 . 1.384(3) ?
    C2 C3 . 1.375(3) ?
    C2 H2 . 0.9300 ?
    C3 C4 . 1.373(3) ?
    C3 H3 . 0.9300 ?
    C4 C5 . 1.368(4) ?
    C4 C15 . 1.509(4) ?
    C5 C6 . 1.365(4) ?
    C5 H5 . 0.9300 ?
    C6 H6 . 0.9300 ?
    C7 C8 . 1.492(3) ?
    C7 H7A . 0.9700 ?
    C7 H7B . 0.9700 ?
    C8 H8A . 0.9600 ?
    C8 H8B . 0.9600 ?
    C8 H8C . 0.9600 ?
    C9 C10 . 1.374(3) ?
    C9 C14 . 1.377(3) ?
    C10 C11 . 1.370(4) ?
    C10 H10 . 0.9300 ?
    C11 C12 . 1.368(4) ?
    C11 H11 . 0.9300 ?
    C12 C13 . 1.360(4) ?
    C12 H12 . 0.9300 ?
    C13 C14 . 1.372(4) ?
    C13 H13 . 0.9300 ?
    C14 H14 . 0.9300 ?
    C15 H15A . 0.9600 ?
    C15 H15B . 0.9600 ?
    C15 H15C . 0.9600 ?
loop_
    _geom_angle_atom_site_label_1
    _geom_angle_atom_site_label_2
    _geom_angle_atom_site_label_3
    _geom_angle_site_symmetry_1
    _geom_angle_site_symmetry_3
    _geom_angle
    _geom_angle_publ_flag
    O2 S1 O1 . . 120.13(12) ?
    O2 S1 N1 . . 106.42(10) ?
    O1 S1 N1 . . 106.78(12) ?
    O2 S1 C1 . . 108.83(12) ?
    O1 S1 C1 . . 107.13(11) ?
    N1 S1 C1 . . 106.87(10) ?
    C9 N1 C7 . . 117.72(19) ?
    C9 N1 S1 . . 117.59(15) ?
    C7 N1 S1 . . 117.58(16) ?
    C2 C1 C6 . . 118.9(2) ?
    C2 C1 S1 . . 120.07(19) ?
    C6 C1 S1 . . 120.97(19) ?
    C3 C2 C1 . . 120.0(2) ?
    C3 C2 H2 . . 120.0 ?
    C1 C2 H2 . . 120.0 ?
    C4 C3 C2 . . 121.4(2) ?
    C4 C3 H3 . . 119.3 ?
    C2 C3 H3 . . 119.3 ?
    C5 C4 C3 . . 117.9(3) ?
    C5 C4 C15 . . 121.2(3) ?
    C3 C4 C15 . . 120.9(3) ?
    C6 C5 C4 . . 122.0(3) ?
    C6 C5 H5 . . 119.0 ?
    C4 C5 H5 . . 119.0 ?
    C5 C6 C1 . . 119.9(2) ?
    C5 C6 H6 . . 120.0 ?
    C1 C6 H6 . . 120.0 ?
    N1 C7 C8 . . 111.7(2) ?
    N1 C7 H7A . . 109.3 ?
    C8 C7 H7A . . 109.3 ?
    N1 C7 H7B . . 109.3 ?
    C8 C7 H7B . . 109.3 ?
    H7A C7 H7B . . 107.9 ?
    C7 C8 H8A . . 109.5 ?
    C7 C8 H8B . . 109.5 ?
    H8A C8 H8B . . 109.5 ?
    C7 C8 H8C . . 109.5 ?
    H8A C8 H8C . . 109.5 ?
    H8B C8 H8C . . 109.5 ?
    C10 C9 C14 . . 119.5(3) ?
    C10 C9 N1 . . 121.3(2) ?
    C14 C9 N1 . . 119.3(2) ?
    C11 C10 C9 . . 119.7(3) ?
    C11 C10 H10 . . 120.2 ?
    C9 C10 H10 . . 120.2 ?
    C12 C11 C10 . . 120.8(3) ?
    C12 C11 H11 . . 119.6 ?
    C10 C11 H11 . . 119.6 ?
    C13 C12 C11 . . 119.5(3) ?
    C13 C12 H12 . . 120.2 ?
    C11 C12 H12 . . 120.2 ?
    C12 C13 C14 . . 120.4(3) ?
    C12 C13 H13 . . 119.8 ?
    C14 C13 H13 . . 119.8 ?
    C13 C14 C9 . . 120.1(3) ?
    C13 C14 H14 . . 120.0 ?
    C9 C14 H14 . . 120.0 ?
    C4 C15 H15A . . 109.5 ?
    C4 C15 H15B . . 109.5 ?
    H15A C15 H15B . . 109.5 ?
    C4 C15 H15C . . 109.5 ?
    H15A C15 H15C . . 109.5 ?
    H15B C15 H15C . . 109.5 ?
loop_
    _geom_torsion_atom_site_label_1
    _geom_torsion_atom_site_label_2
    _geom_torsion_atom_site_label_3
    _geom_torsion_atom_site_label_4
    _geom_torsion_site_symmetry_1
    _geom_torsion_site_symmetry_2
    _geom_torsion_site_symmetry_3
    _geom_torsion_site_symmetry_4
    _geom_torsion
    _geom_torsion_publ_flag
    O2 S1 N1 C9 . . . . -33.36(19) ?
    O1 S1 N1 C9 . . . . -162.81(16) ?
    C1 S1 N1 C9 . . . . 82.81(18) ?
    O2 S1 N1 C7 . . . . 176.76(17) ?
    O1 S1 N1 C7 . . . . 47.31(19) ?
    C1 S1 N1 C7 . . . . -67.08(19) ?
    O2 S1 C1 C2 . . . . -155.91(18) ?
    O1 S1 C1 C2 . . . . -24.6(2) ?
    N1 S1 C1 C2 . . . . 89.5(2) ?
    O2 S1 C1 C6 . . . . 27.6(2) ?
    O1 S1 C1 C6 . . . . 158.92(19) ?
    N1 S1 C1 C6 . . . . -86.9(2) ?
    C6 C1 C2 C3 . . . . 0.4(3) ?
    S1 C1 C2 C3 . . . . -176.14(18) ?
    C1 C2 C3 C4 . . . . 0.1(4) ?
    C2 C3 C4 C5 . . . . -0.5(4) ?
    C2 C3 C4 C15 . . . . 178.4(2) ?
    C3 C4 C5 C6 . . . . 0.3(4) ?
    C15 C4 C5 C6 . . . . -178.5(3) ?
    C4 C5 C6 C1 . . . . 0.2(4) ?
    C2 C1 C6 C5 . . . . -0.6(4) ?
    S1 C1 C6 C5 . . . . 175.9(2) ?
    C9 N1 C7 C8 . . . . 80.0(3) ?
    S1 N1 C7 C8 . . . . -130.2(2) ?
    C7 N1 C9 C10 . . . . 56.3(3) ?
    S1 N1 C9 C10 . . . . -93.6(2) ?
    C7 N1 C9 C14 . . . . -122.9(2) ?
    S1 N1 C9 C14 . . . . 87.2(2) ?
    C14 C9 C10 C11 . . . . -0.3(4) ?
    N1 C9 C10 C11 . . . . -179.5(2) ?
    C9 C10 C11 C12 . . . . 0.2(4) ?
    C10 C11 C12 C13 . . . . 0.1(5) ?
    C11 C12 C13 C14 . . . . -0.2(5) ?
    C12 C13 C14 C9 . . . . 0.1(4) ?
    C10 C9 C14 C13 . . . . 0.2(4) ?
    N1 C9 C14 C13 . . . . 179.4(2) ?
data_global
_journal_date_recd_electronic     2010-03-23
_journal_date_accepted     2010-03-24
_journal_name_full     'Acta Crystallographica, Section E'
_journal_year     2010
_journal_volume     66
_journal_issue      4
_journal_page_first     o979
_journal_page_last     o979
_journal_paper_category     QO
_journal_coeditor_code     NG2749
_publ_contact_author_name     'Islam Ullah Khan'
_publ_contact_author_address
;
Materials Chemistry laboratory, Department of Chemistry,
GC University,
Lahore,
Pakistan.
;
_publ_contact_author_email     'iukhan.gcu@gmail.com'
_publ_contact_author_fax     ?
_publ_contact_author_phone     '+923334046740'
_publ_section_title
;
<i>N</i>-Ethyl-<i>N</i>-phenyl-<i>p</i>-toluenesulfonamide
;
loop_
    _publ_author_name
    _publ_author_footnote
    _publ_author_address
    'Khan, Islam Ullah' .
;
Materials Chemistry Laboratory, Department of Chemistry,
GC University,
Lahore,
Pakistan
;
    'Haider, Zeeshan' .
;
Materials Chemistry Laboratory, Department of Chemistry,
GC University,
Lahore,
Pakistan
;
    'Arshad, Muhammad Nadeem'
;
Current address:
Department of Chemistry, Georgetown University, 37th and O St NW,
Washington
DC 20057-2127
USA.
;
;
Materials Chemistry Laboratory, Department of Chemistry,
GC University,
Lahore,
Pakistan
;
    'Ali, Sharafat' .
;
Materials Chemistry Laboratory, Department of Chemistry,
GC University,
Lahore,
Pakistan
;
