# Supplementary material for: N-Ethyl-N-phenyl-p-toluene­sulfonamide
Source: Acta Crystallogr Sect E Struct Rep Online. 2010 Mar 31;66(Pt 4):o979. doi: 10.1107/S1600536810011219 (PMC2983866; doi:10.1107/S1600536810011219)
Supplement: Supplementary file 2 [file e-66-0o979-Isup2.hkl]

#
# h,k,l, Fc-squared, Fo-squared, sigma(Fo-squared) and status flag
#
data_I
_shelx_title ' 2 in Pbca'
_shelx_refln_list_code          4
_shelx_F_calc_maximum      164.28
_exptl_crystal_F_000      1168.00
_reflns_d_resolution_high  0.7497
 
loop_
 _symmetry_equiv_pos_as_xyz
 'x, y, z'
 '-x+1/2, -y, z+1/2'
 'x+1/2, -y+1/2, -z'
 '-x, y+1/2, -z+1/2'
 '-x, -y, -z'
 'x-1/2, y, -z-1/2'
 '-x-1/2, y-1/2, z'
 'x, -y-1/2, z-1/2'
 
_cell_length_a    14.1248
_cell_length_b    10.4126
_cell_length_c    19.7639
_cell_angle_alpha  90.000
_cell_angle_beta   90.000
_cell_angle_gamma  90.000
 
_shelx_F_squared_multiplier     1.000
 
loop_
 _refln_index_h
 _refln_index_k
 _refln_index_l
 _refln_F_squared_calc
 _refln_F_squared_meas
 _refln_F_squared_sigma
 _refln_observed_status
   4   0   0    16601.18    15942.80    346.33 o
   6   0   0     3043.62     3157.70     74.79 o
   8   0   0     1274.35     1164.20     48.40 o
  10   0   0        2.55       11.52     10.24 o
  12   0   0     1446.71     1525.55     67.86 o
  14   0   0        6.96       10.76     13.57 o
  16   0   0       31.03       22.79     15.88 o
   4   1   0      116.15       95.47      4.48 o
   6   1   0     1273.52     1305.07     24.58 o
   8   1   0       19.69        3.42      5.47 o
  10   1   0     1556.15     1605.04     46.53 o
  12   1   0        0.25        5.85     21.77 o
  14   1   0      108.68      104.33     14.45 o
  16   1   0        3.85        3.45     21.26 o
  18   1   0        6.49       10.76     17.16 o
   0   2   0      474.23      555.72     22.79 o
   2   2   0     5079.85     5227.53     72.85 o
   4   2   0     3794.77     4039.05     48.32 o
   6   2   0     2753.36     2814.80     47.07 o
   8   2   0       68.00       45.92      8.58 o
  10   2   0       36.23       38.90      7.97 o
  12   2   0       86.86       81.93      9.22 o
  14   2   0       15.40       22.94     12.05 o
  16   2   0       11.27       27.66     18.95 o
  18   2   0        1.97      -17.67     18.69 o
   2   3   0     4568.69     4583.91     73.75 o
   4   3   0       18.91       21.81      2.96 o
   6   3   0     1872.39     1996.54     28.23 o
   8   3   0      305.99      356.23     10.75 o
  10   3   0      205.19      204.69     11.31 o
  12   3   0       31.33       31.33      7.59 o
  14   3   0       16.97       12.68     19.34 o
  16   3   0        3.73       -8.96     15.37 o
  18   3   0        0.24       27.66     20.74 o
   0   4   0      687.96      740.69     48.53 o
   2   4   0      277.03      257.57     10.44 o
   4   4   0        3.46        2.85      2.15 o
   6   4   0       70.41       91.78      6.71 o
   8   4   0       48.79       46.52      6.15 o
  10   4   0       63.96       63.08      9.86 o
  12   4   0      274.99      332.92     19.75 o
  14   4   0        0.24       -1.10     12.55 o
  16   4   0        0.51      -16.39     16.39 o
  18   4   0        0.71       -5.38     19.46 o
   2   5   0     2247.39     2500.56     64.29 o
   4   5   0      555.73      547.66     36.49 o
   6   5   0        6.77        4.63      7.19 o
   8   5   0        1.73       -4.49      4.49 o
  10   5   0      505.54      555.56     24.15 o
  12   5   0      188.36      189.28     17.02 o
  14   5   0        5.66       10.50     15.88 o
  16   5   0        0.04      -11.27     17.16 o
   0   6   0     4078.62     4350.27    150.33 o
   2   6   0       11.05        9.60      6.49 o
   4   6   0     1113.62     1077.10     29.34 o
   6   6   0      141.48      141.25      8.37 o
   8   6   0       38.45       59.06      7.37 o
  10   6   0       21.34       37.09     10.12 o
  12   6   0      116.65      121.43     15.03 o
  14   6   0        7.25       18.69     16.65 o
  16   6   0        4.98       34.32     22.28 o
   2   7   0     1518.12     1457.70     45.90 o
   4   7   0        0.01       13.32     11.27 o
   6   7   0      277.20      311.78     10.02 o
   8   7   0        8.80        2.49      7.75 o
  10   7   0      204.94      246.37     47.12 o
  12   7   0        1.97       -9.05      9.05 o
  14   7   0       55.64       66.84     19.72 o
  16   7   0        6.83       36.62     21.77 o
   0   8   0      240.23      240.73     27.91 o
   2   8   0      414.47      467.36     24.53 o
   4   8   0      456.63      410.01     32.78 o
   6   8   0      110.21      130.60      7.09 o
   8   8   0      284.64      305.98     28.94 o
  10   8   0        4.23       -0.48      8.67 o
  12   8   0       47.03       28.66     11.60 o
  14   8   0        5.90       -4.35     16.65 o
   2   9   0      782.87      723.96     45.71 o
   4   9   0      243.19      287.34     32.52 o
   6   9   0     1994.23     1978.29     56.49 o
   8   9   0       38.81       12.24      9.70 o
  10   9   0       75.48       69.96     13.17 o
  12   9   0       12.12        1.92     10.50 o
  14   9   0       12.38       -2.05     16.39 o
   0  10   0      167.00      123.44     24.84 o
   2  10   0        8.45        2.90     11.16 o
   4  10   0      517.04      614.63     46.35 o
   6  10   0       18.19       26.32      6.57 o
   8  10   0      382.97      358.34     22.35 o
  10  10   0       14.19       -2.09     10.32 o
  12  10   0       65.89       94.08     16.63 o
   2  11   0       19.38       16.20     12.58 o
   4  11   0       33.16       26.38     19.72 o
   6  11   0        1.78        5.32      5.98 o
   8  11   0        0.87       -1.03     10.15 o
  10  11   0       40.89       19.14     12.13 o
   0  12   0        0.06       -0.77     16.90 o
   2  12   0        0.89       -8.96     17.67 o
   4  12   0        0.14       -4.61     19.21 o
   6  12   0        0.51       -0.95      9.04 o
   8  12   0       11.60       12.62     15.24 o
   2  13   0       16.85       43.79     22.79 o
   4  13   0        8.63       13.06     20.49 o
   6  13   0       36.18       32.35     11.75 o
   1   1   1     2777.12     1829.49     31.72 o
   2   1   1     6857.23     6484.90     78.46 o
   3   1   1      205.59      217.07      3.33 o
   4   1   1     6021.56     6344.98     66.11 o
   5   1   1       47.35       52.93      2.84 o
   6   1   1      262.65      265.66      6.14 o
   7   1   1        9.09        2.60      3.28 o
   8   1   1        9.24       13.62      4.21 o
   9   1   1      373.15      370.15     12.39 o
  10   1   1      110.60       99.01      8.80 o
  11   1   1       92.05       90.24      8.89 o
  12   1   1       25.80       35.96      7.67 o
  13   1   1      353.41      403.97     16.65 o
  14   1   1       10.50       13.23      7.28 o
  15   1   1        0.00        1.00      6.64 o
  16   1   1        0.08        6.16      7.58 o
  17   1   1        1.66        4.27     11.26 o
  18   1   1        2.37       15.69     13.44 o
   0   2   1    14005.89    11403.40    775.91 o
   1   2   1    26727.51    23450.39    497.09 o
   2   2   1     4675.91     4470.58     42.11 o
   3   2   1      689.59      703.02      7.16 o
   4   2   1     1413.23     1430.56     13.54 o
   5   2   1     1031.77      983.62     11.11 o
   6   2   1       60.15       62.85      3.22 o
   7   2   1       25.81       14.45      2.47 o
   8   2   1        7.25        5.47      3.26 o
   9   2   1      156.45      144.59      6.11 o
  10   2   1        5.60       10.51      3.79 o
  11   2   1     1536.16     1594.71     29.15 o
  12   2   1       23.28       15.73      5.64 o
  13   2   1      162.97      152.60      9.32 o
  14   2   1        0.87       -4.87      5.94 o
  15   2   1       41.01       56.35      9.50 o
  16   2   1        5.41       -5.35     11.04 o
  17   2   1        6.48       15.53     13.31 o
  18   2   1        0.35       -4.22     12.92 o
   1   3   1     3711.61     3616.09     41.79 o
   2   3   1      764.01      822.37     13.82 o
   3   3   1      321.15      429.02      5.07 o
   4   3   1        2.72        3.22      1.44 o
   5   3   1      636.10      605.04      8.23 o
   6   3   1       16.72       11.62      1.77 o
   7   3   1      265.54      281.11     10.62 o
   8   3   1       33.30       38.86      3.18 o
   9   3   1      503.69      512.52     11.19 o
  10   3   1       33.15       33.39      4.44 o
  11   3   1      757.29      713.30     15.19 o
  12   3   1       97.26      100.09      8.32 o
  13   3   1       44.05       57.29      5.97 o
  14   3   1      105.69       96.68     13.25 o
  15   3   1        0.29       -1.26     13.96 o
  16   3   1        0.71        6.46     15.37 o
  17   3   1        6.44        1.71     12.85 o
  18   3   1        2.59        4.69     27.02 o
   0   4   1      190.98      187.54      7.85 o
   1   4   1     2991.10     2789.50     34.02 o
   2   4   1     1266.75     1317.09     23.07 o
   3   4   1     2696.92     2593.65     39.47 o
   4   4   1      706.09      816.77      9.99 o
   5   4   1      954.07      973.65     13.52 o
   6   4   1      815.94      795.19     15.00 o
   7   4   1      164.38      166.64      8.26 o
   8   4   1       10.67       17.90      3.63 o
   9   4   1      122.62      116.92      5.24 o
  10   4   1       54.72       49.80      4.95 o
  11   4   1      268.41      228.79      9.91 o
  12   4   1        7.18        6.31      6.00 o
  13   4   1       13.52       -0.08      6.04 o
  14   4   1       30.26       66.01     10.59 o
  15   4   1       30.03       25.11     13.11 o
  16   4   1        0.58        1.50     12.49 o
  17   4   1        0.65      -12.49     12.49 o
  18   4   1        1.04      -13.34     13.34 o
   1   5   1      638.88      596.00     16.12 o
   2   5   1        0.76        3.80      4.01 o
   3   5   1       10.36        4.13      4.31 o
   4   5   1        8.81       15.91      2.17 o
   5   5   1     1387.89     1358.80     18.90 o
   6   5   1       36.14       29.19      3.45 o
   7   5   1       28.91       28.26      4.05 o
   8   5   1       27.57       27.21      4.23 o
   9   5   1      138.71      133.98      7.83 o
  10   5   1        5.46       -0.93      5.26 o
  11   5   1        5.85       -1.97      7.76 o
  12   5   1       12.39        4.68      6.41 o
  13   5   1      132.18      114.89     10.26 o
  14   5   1        5.26       15.34      8.85 o
  15   5   1        4.07      -10.86     10.95 o
  16   5   1        0.10        7.28     13.37 o
  17   5   1       10.96       10.78     14.21 o
   0   6   1     1258.37     1465.16     44.28 o
   1   6   1      576.95      721.01     26.47 o
   2   6   1       22.12       24.99      5.49 o
   3   6   1        2.88       -4.84      4.84 o
   4   6   1        0.05       -2.26      2.26 o
   5   6   1      413.24      403.73      6.99 o
   6   6   1       10.17        7.91      2.73 o
   7   6   1        2.50        2.11      3.35 o
   8   6   1        2.43       -3.17      3.65 o
   9   6   1        5.54       -4.09      4.09 o
  10   6   1       22.44        7.88      5.95 o
  11   6   1        1.30        5.56      6.20 o
  12   6   1        0.36       -1.02      8.54 o
  13   6   1       13.25       22.57      7.48 o
  14   6   1        0.07        6.63      8.52 o
  15   6   1       14.16       -4.52     11.63 o
  16   6   1        2.27       -6.81     22.54 o
   1   7   1        1.17       -0.83      4.97 o
   2   7   1       16.89       28.57      6.43 o
   3   7   1      154.01      149.98     12.00 o
   4   7   1      225.78      222.82      8.85 o
   5   7   1      283.46      292.13      6.28 o
   6   7   1       89.70       92.98      5.87 o
   7   7   1      534.61      441.12     11.20 o
   8   7   1      118.54      115.41      9.77 o
   9   7   1       27.40       27.21      6.66 o
  10   7   1        0.00       -0.84      6.00 o
  11   7   1       38.42       27.79      7.27 o
  12   7   1        1.44       -6.22      6.22 o
  13   7   1        6.59        2.09      7.10 o
  14   7   1        0.19        5.13     10.56 o
  15   7   1        7.57       -5.12     11.77 o
  16   7   1        0.01       11.03     19.46 o
   0   8   1      107.18       92.05     19.59 o
   1   8   1       10.16        4.93      6.15 o
   2   8   1        4.12       -7.82      8.61 o
   3   8   1       15.80       17.64      8.27 o
   4   8   1      187.58      156.07     13.54 o
   5   8   1        9.08        4.62      3.32 o
   6   8   1       29.84       26.48      4.37 o
   7   8   1      373.89      374.83     15.28 o
   8   8   1        3.14       -1.53      5.83 o
   9   8   1       67.19       50.56      7.98 o
  10   8   1        0.23        2.50      7.19 o
  11   8   1       22.10       21.09      9.35 o
  12   8   1        0.19       -5.43      7.01 o
  13   8   1        6.84        0.73      7.20 o
  14   8   1        0.77        9.75     11.34 o
  15   8   1        3.00       18.19     13.22 o
   1   9   1       48.23       66.11      9.53 o
   2   9   1        3.64       -6.98      7.04 o
   3   9   1      128.11      126.85     13.54 o
   4   9   1        0.17        4.25      8.79 o
   5   9   1      231.30      262.48     10.79 o
   6   9   1      131.08      111.96      6.57 o
   7   9   1       31.70       49.35      6.25 o
   8   9   1       29.74       38.72      7.60 o
   9   9   1       13.73       23.42      7.41 o
  10   9   1        0.23       -1.34      6.61 o
  11   9   1        0.59        3.98      7.36 o
  12   9   1        8.25        4.29      7.86 o
  13   9   1       16.98       27.53     10.20 o
  14   9   1        0.16       -5.52     11.65 o
   0  10   1        0.69       -8.86     10.76 o
   1  10   1        0.03       -3.23      7.21 o
   2  10   1        0.57        5.80      8.73 o
   3  10   1      122.03      122.23     16.22 o
   4  10   1        0.01       -8.15     11.22 o
   5  10   1       30.21       29.33      7.28 o
   6  10   1      107.59      114.20      6.28 o
   7  10   1      166.12      195.35     11.62 o
   8  10   1       19.77       15.57      8.54 o
   9  10   1        0.70        3.66      6.92 o
  10  10   1       14.16        1.13      7.44 o
  11  10   1       22.34       30.88      8.73 o
  12  10   1        3.39        2.10      8.19 o
  13  10   1        4.14        2.25     13.23 o
   1  11   1       16.99       14.66      9.93 o
   2  11   1        0.20       -3.20     11.86 o
   3  11   1        0.45       -5.02     12.95 o
   4  11   1       12.63       18.94     13.60 o
   5  11   1      217.64      244.06     13.20 o
   6  11   1       39.51       44.82      5.12 o
   7  11   1       30.29       15.78      6.00 o
   8  11   1        0.00        2.28      7.05 o
   9  11   1       18.83       34.95      8.69 o
  10  11   1        4.38       11.68      8.24 o
  11  11   1        8.43        9.13      8.71 o
   0  12   1        0.18        5.12     17.16 o
   1  12   1       54.49       43.98     12.79 o
   2  12   1        5.19        1.08      9.97 o
   3  12   1       50.04       51.24     16.29 o
   4  12   1        0.05       11.78     13.22 o
   5  12   1       31.08       33.30      6.63 o
   6  12   1       14.49        9.07      7.47 o
   7  12   1       43.68       71.61      8.80 o
   8  12   1       33.44       36.40      8.72 o
   9  12   1        9.53        3.20      8.22 o
   1  13   1       29.21       25.87     16.33 o
   2  13   1        3.23       -5.63     13.76 o
   3  13   1       39.31       26.25     16.43 o
   4  13   1        5.51        8.08     14.74 o
   5  13   1       22.01       28.55     16.43 o
   6  13   1       10.48       18.82     16.33 o
   2   0   2     1368.94     1381.27     32.50 o
   3   0   2     9106.54     8965.70    138.67 o
   4   0   2     7252.34     6860.17    107.56 o
   5   0   2     6587.35     6755.15    106.66 o
   6   0   2      130.46      129.75      6.65 o
   7   0   2      157.03      126.67     17.93 o
   8   0   2     1790.69     1993.33     56.85 o
   9   0   2      214.83      207.88     17.67 o
  10   0   2       22.09       34.90      8.87 o
  11   0   2      929.47     1020.08     35.49 o
  12   0   2     1335.37     1332.27     56.47 o
  13   0   2        4.01       19.29      9.87 o
  14   0   2        0.70        8.62      8.85 o
  15   0   2        9.09       18.56     10.77 o
  16   0   2       39.26       74.57     14.03 o
  17   0   2        0.51        8.88     11.84 o
   1   1   2     6061.72     3675.19    196.29 o
   2   1   2    11729.16    11156.59    109.29 o
   3   1   2    13552.71    13475.15    124.45 o
   4   1   2      877.44      879.56      9.85 o
   5   1   2     1628.69     1694.18     18.55 o
   6   1   2      723.31      680.53     10.19 o
   7   1   2     2823.25     2914.38     39.79 o
   8   1   2      663.45      638.29     13.19 o
   9   1   2      110.93      118.17      7.61 o
  10   1   2      926.06      931.28     16.80 o
  11   1   2       54.74       57.09      5.17 o
  12   1   2        0.62        4.80      4.83 o
  13   1   2      153.16      179.50      9.13 o
  14   1   2       17.33       21.00      7.60 o
  15   1   2       25.75       32.41      8.98 o
  16   1   2        0.83       -6.74      6.74 o
  17   1   2        5.48       -1.84     10.93 o
  18   1   2        0.00        5.34     12.64 o
   0   2   2     1648.60     1633.58     32.08 o
   1   2   2     8819.74     8775.28    110.56 o
   2   2   2    12178.67    11843.87    137.20 o
   3   2   2      190.34      195.79      3.03 o
   4   2   2      931.88      837.06      8.63 o
   5   2   2     1501.71     1525.52     16.14 o
   6   2   2       91.72       93.92      3.72 o
   7   2   2        3.62        5.51      2.30 o
   8   2   2      654.90      675.17     12.65 o
   9   2   2      297.08      297.61      8.21 o
  10   2   2        8.17        4.94      3.63 o
  11   2   2       24.76       15.63      5.27 o
  12   2   2      284.20      283.50     10.92 o
  13   2   2       86.12       89.53      7.26 o
  14   2   2        0.82       -5.98      6.27 o
  15   2   2        9.28       13.09      7.76 o
  16   2   2        0.23        1.89     11.65 o
  17   2   2        9.58        6.24     12.13 o
  18   2   2        0.21      -12.16     12.66 o
   1   3   2     4812.32     4691.00     56.96 o
   2   3   2       12.25        4.04      1.61 o
   3   3   2       65.09       70.75      2.25 o
   4   3   2      914.48      949.19     10.75 o
   5   3   2      358.07      410.90      5.69 o
   6   3   2     4191.09     4565.59     44.21 o
   7   3   2      435.54      444.04      7.75 o
   8   3   2       59.13       74.04      3.89 o
   9   3   2        3.68       -2.54      2.99 o
  10   3   2        0.11        0.86      3.53 o
  11   3   2        2.96        1.06      4.62 o
  12   3   2        2.49        4.83      4.54 o
  13   3   2       20.84       31.16      5.28 o
  14   3   2      101.90      105.10     17.18 o
  15   3   2        9.08        1.01     11.62 o
  16   3   2        0.40       -1.14     11.55 o
  17   3   2        0.13      -11.75     11.75 o
  18   3   2        3.99       -8.14     12.58 o
   0   4   2     3042.36     3172.05     62.34 o
   1   4   2     5178.07     5533.31     80.15 o
   2   4   2       26.59       32.70      4.34 o
   3   4   2      263.35      257.40     10.25 o
   4   4   2      259.03      280.00      5.22 o
   5   4   2      104.30      114.26      3.92 o
   6   4   2        0.17       -2.45      2.45 o
   7   4   2       72.46       73.40      4.68 o
   8   4   2        2.10        3.48      2.43 o
   9   4   2       53.71       46.94      6.43 o
  10   4   2       26.13       17.41      4.33 o
  11   4   2       23.67       14.45      4.47 o
  12   4   2       21.03       40.14      7.10 o
  13   4   2       23.82       24.50      6.95 o
  14   4   2       17.98       31.68      9.60 o
  15   4   2        1.35        6.03     12.02 o
  16   4   2        1.43       12.84     13.13 o
  17   4   2        4.23        2.43     17.54 o
   1   5   2     4053.00     4173.70     70.74 o
   2   5   2     1000.88      980.91     25.48 o
   3   5   2      285.26      280.74     20.09 o
   4   5   2      315.62      313.02      7.20 o
   5   5   2        4.67       -1.96      2.10 o
   6   5   2      426.83      450.15      9.29 o
   7   5   2      157.52      164.17      6.85 o
   8   5   2      154.02      132.80      8.30 o
   9   5   2      179.92      188.28     10.36 o
  10   5   2      121.47      127.27      9.30 o
  11   5   2        0.36        1.97      5.73 o
  12   5   2        7.50       -3.79      5.92 o
  13   5   2       33.81       53.23      8.33 o
  14   5   2       19.06       11.00      8.82 o
  15   5   2        0.01       -9.99     15.11 o
  16   5   2        7.89       -6.93     11.94 o
  17   5   2        0.85        2.64     17.03 o
   0   6   2    11800.83    12008.11    279.53 o
   1   6   2       27.08       11.39      5.13 o
   2   6   2      270.82      299.53     13.98 o
   3   6   2      427.58      468.71     22.89 o
   4   6   2      316.61      298.61      8.10 o
   5   6   2       93.34       80.47      4.97 o
   6   6   2      157.39      149.84      5.64 o
   7   6   2       68.41       76.60      5.32 o
   8   6   2       21.85       36.93      4.86 o
   9   6   2       27.11       13.67      5.65 o
  10   6   2        0.16        0.85      5.51 o
  11   6   2       30.17       45.24      7.68 o
  12   6   2       84.61       98.07      9.70 o
  13   6   2        2.65       12.90      7.33 o
  14   6   2       14.28       22.80      9.21 o
  15   6   2       10.21       13.06     12.58 o
  16   6   2        0.63        5.46     13.02 o
   1   7   2        2.90       -1.97      5.21 o
   2   7   2     1861.73     1836.47     44.21 o
   3   7   2      140.83      130.37     20.53 o
   4   7   2      130.00      137.63      7.71 o
   5   7   2        3.48        2.34      2.27 o
   6   7   2      950.89     1048.07     18.27 o
   7   7   2      122.98      130.45      6.22 o
   8   7   2      137.70      106.95     10.72 o
   9   7   2        0.13       15.09      6.19 o
  10   7   2      121.98      126.46     10.17 o
  11   7   2       31.90       34.94      8.17 o
  12   7   2        5.45        8.92      7.22 o
  13   7   2        0.64       -2.83      7.92 o
  14   7   2       21.81       19.93      9.73 o
  15   7   2        0.72        2.50     11.95 o
  16   7   2       13.48       16.52     14.31 o
   0   8   2     1134.38     1069.85     39.19 o
   1   8   2      308.22      311.49     20.66 o
   2   8   2       24.27       17.33      8.00 o
   3   8   2      204.97      248.78     16.50 o
   4   8   2     1035.90     1094.34     24.93 o
   5   8   2      105.67      109.21      4.84 o
   6   8   2       34.70       28.19      3.92 o
   7   8   2       94.73       99.26      7.36 o
   8   8   2       56.22       71.47      8.21 o
   9   8   2      145.46      126.98     11.46 o
  10   8   2        6.10       -4.60      6.18 o
  11   8   2       26.38       37.23      8.30 o
  12   8   2        8.94       12.28      7.45 o
  13   8   2        9.10       11.18      9.01 o
  14   8   2        7.94        5.19      9.39 o
  15   8   2        0.64      -10.00     11.52 o
   1   9   2      232.40      240.69     14.96 o
   2   9   2      701.30      700.63     26.41 o
   3   9   2      113.16      114.30     13.45 o
   4   9   2        1.54       -3.20      4.67 o
   5   9   2      391.02      413.26     10.64 o
   6   9   2      509.21      502.21     29.30 o
   7   9   2       54.79       53.42      7.64 o
   8   9   2       44.04       31.64      7.36 o
   9   9   2       74.18       86.05     11.50 o
  10   9   2       20.02       21.27      7.75 o
  11   9   2        7.09        8.96      7.55 o
  12   9   2        6.06       10.84      7.76 o
  13   9   2        5.19       -1.12      9.10 o
  14   9   2       10.29       34.65     13.34 o
   0  10   2      339.60      307.73     32.40 o
   1  10   2       38.14       27.84     10.16 o
   2  10   2       14.00        5.04      9.11 o
   3  10   2       44.68       41.05     11.57 o
   4  10   2      304.13      341.40     21.51 o
   5  10   2       31.41       33.82      5.40 o
   6  10   2       16.46       11.53      5.20 o
   7  10   2       87.04       94.61      7.71 o
   8  10   2       66.35       60.18      9.98 o
   9  10   2       44.61       36.02      9.94 o
  10  10   2        0.60       -6.44      7.05 o
  11  10   2        1.06       -1.25      7.57 o
  12  10   2       18.53       25.95      9.26 o
   1  11   2        6.60        4.05      9.31 o
   2  11   2       99.48       73.79     13.25 o
   3  11   2        0.57       -9.63     18.98 o
   4  11   2      164.27      152.66     10.90 o
   5  11   2       31.04       32.68      5.39 o
   6  11   2        0.66       -5.27      5.27 o
   7  11   2       79.57       58.21      7.20 o
   8  11   2        0.15       -1.71      6.83 o
   9  11   2        0.89        8.55     10.35 o
  10  11   2        0.72        7.81      8.43 o
  11  11   2       32.00       36.53      9.58 o
   0  12   2        1.34       23.82     21.00 o
   1  12   2        5.29       29.60     14.84 o
   2  12   2       13.21       12.18     10.73 o
   3  12   2       10.34      -10.00     10.00 o
   4  12   2        1.75       21.17     14.46 o
   5  12   2        5.18        6.40      7.36 o
   6  12   2        0.19       -5.14      5.14 o
   7  12   2        0.78        5.11      6.05 o
   8  12   2        2.28        7.72     10.76 o
   9  12   2        1.22        3.20      8.25 o
   1  13   2        9.14       25.34     16.01 o
   2  13   2        3.40       21.62     25.48 o
   3  13   2        1.60        6.66     21.00 o
   4  13   2        4.32        1.42     15.24 o
   5  13   2       13.30       21.83     23.82 o
   6  13   2        4.72        9.78      9.50 o
   1   1   3      379.15      374.33      5.63 o
   2   1   3    26077.13    25095.66    541.27 o
   3   1   3       31.94       29.37      1.42 o
   4   1   3     1204.11     1283.76     13.67 o
   5   1   3      772.28      824.67      9.75 o
   6   1   3     2095.16     2163.89     28.37 o
   7   1   3     1151.27     1315.89     19.96 o
   8   1   3       21.85       14.17      2.62 o
   9   1   3        0.56       -1.06      2.67 o
  10   1   3      499.52      494.35     10.85 o
  11   1   3       69.10       67.67      5.01 o
  12   1   3       87.06       78.23      8.97 o
  13   1   3       11.30        9.93      6.86 o
  14   1   3        2.61        6.63      8.58 o
  15   1   3        0.05       -6.15      6.15 o
  16   1   3        4.50       12.50      7.74 o
  17   1   3        0.46      -11.04     11.04 o
  18   1   3        2.50       -9.75     12.13 o
   0   2   3      475.36      413.05      9.82 o
   1   2   3     1295.73     1249.03     14.11 o
   2   2   3     1199.87     1272.42     14.35 o
   3   2   3     5621.92     5477.35     49.40 o
   4   2   3      596.29      712.18      7.38 o
   5   2   3     1388.42     1484.55     15.84 o
   6   2   3     2057.16     2126.50     25.98 o
   7   2   3      108.30      106.81      4.20 o
   8   2   3      803.15      810.06     14.28 o
   9   2   3      213.14      221.58      7.22 o
  10   2   3       34.84       34.55      5.27 o
  11   2   3      359.25      371.27     14.65 o
  12   2   3      214.40      193.85      8.87 o
  13   2   3        3.07        5.57      6.97 o
  14   2   3       12.15       11.91      7.14 o
  15   2   3        4.04       10.04      8.88 o
  16   2   3       18.92       10.82     14.21 o
  17   2   3        0.03       10.40     16.90 o
  18   2   3        0.26       13.20     13.58 o
   1   3   3     1516.01     1470.36     18.24 o
   2   3   3     1646.71     1485.63     18.29 o
   3   3   3     3968.64     4209.86     42.49 o
   4   3   3       70.88       64.75      2.74 o
   5   3   3     1854.26     1882.49     18.83 o
   6   3   3      158.66      151.78      4.78 o
   7   3   3      411.85      451.28      8.30 o
   8   3   3        1.54        0.44      2.57 o
   9   3   3      252.18      253.04      7.78 o
  10   3   3      334.06      320.93      9.17 o
  11   3   3      298.21      272.20     10.20 o
  12   3   3      147.53      155.77      9.67 o
  13   3   3        1.96       -0.88      5.35 o
  14   3   3      117.28      123.46     13.00 o
  15   3   3       39.92       33.88      9.68 o
  16   3   3        0.67        2.97     12.20 o
  17   3   3        0.34       -0.17     13.55 o
  18   3   3        6.20       15.77     14.21 o
   0   4   3      656.47      621.28     30.48 o
   1   4   3      856.25      822.29     18.28 o
   2   4   3      124.28      109.50      4.72 o
   3   4   3       16.38       20.99      2.15 o
   4   4   3      745.70      700.10      9.82 o
   5   4   3       84.14       77.32      3.44 o
   6   4   3      277.45      291.30      6.26 o
   7   4   3      200.85      228.89      7.32 o
   8   4   3      550.79      543.71     10.56 o
   9   4   3      167.27      137.04      7.24 o
  10   4   3      237.49      231.31     13.58 o
  11   4   3      108.75       98.67      7.03 o
  12   4   3      185.36      197.17     11.14 o
  13   4   3       75.39       88.61     11.62 o
  14   4   3       12.33       20.34      9.40 o
  15   4   3       11.07        7.89      8.58 o
  16   4   3        5.94       10.61     19.21 o
  17   4   3        0.04      -12.76     12.76 o
   1   5   3      970.47     1041.71     26.75 o
   2   5   3       94.84       76.75      7.72 o
   3   5   3        3.08        4.79      3.40 o
   4   5   3      113.38      131.70      4.25 o
   5   5   3     1909.95     2032.59     25.54 o
   6   5   3       82.77       75.11      4.30 o
   7   5   3      953.91      947.20     17.20 o
   8   5   3       79.49      106.78      7.44 o
   9   5   3        7.03        1.99      5.01 o
  10   5   3      127.90      102.91      8.54 o
  11   5   3       68.61       53.92      7.58 o
  12   5   3        1.73        3.84      6.29 o
  13   5   3      139.27      160.30     14.18 o
  14   5   3        0.60       -4.89      8.16 o
  15   5   3       15.82       20.45     10.03 o
  16   5   3        2.66        0.35     20.49 o
  17   5   3       11.08       22.02     15.39 o
   0   6   3      149.47      118.99     13.30 o
   1   6   3      704.85      719.37     28.31 o
   2   6   3      111.82      113.54      9.95 o
   3   6   3      717.87      761.20     22.95 o
   4   6   3       72.36       97.76      8.57 o
   5   6   3      282.64      276.47      6.60 o
   6   6   3      238.47      268.34     10.57 o
   7   6   3        2.40        5.83      4.12 o
   8   6   3      238.55      244.97      9.17 o
   9   6   3        1.11        5.27      5.65 o
  10   6   3       68.76       65.96      9.31 o
  11   6   3       16.32       -3.84      6.14 o
  12   6   3       35.08       38.78      7.92 o
  13   6   3        1.80        8.01      8.17 o
  14   6   3        5.64       14.33      9.10 o
  15   6   3       13.98        3.13     11.73 o
  16   6   3        3.42       -5.91     14.21 o
   1   7   3       14.45       22.56      7.54 o
   2   7   3        6.60       -3.49      6.09 o
   3   7   3      415.65      413.72     18.08 o
   4   7   3       53.59       57.96      6.23 o
   5   7   3       73.97       61.97      4.68 o
   6   7   3       34.19       34.79      3.97 o
   7   7   3        0.63       -1.15      3.73 o
   8   7   3       75.73       59.46     10.31 o
   9   7   3        0.01        5.30      5.87 o
  10   7   3        4.32       -5.96      6.07 o
  11   7   3        0.05       -0.74      6.62 o
  12   7   3        0.27       -6.28      6.28 o
  13   7   3        0.07        6.38     13.35 o
  14   7   3       14.95       17.05      9.75 o
  15   7   3       16.35       16.57     12.31 o
  16   7   3        0.00       14.34     13.65 o
   0   8   3       88.19       59.88     17.93 o
   1   8   3      166.23      153.32     13.59 o
   2   8   3       16.49        5.67      9.79 o
   3   8   3       38.05       29.90      9.10 o
   4   8   3      122.97      116.53      8.17 o
   5   8   3       61.73       49.83      4.28 o
   6   8   3        9.13       10.61      4.12 o
   7   8   3        0.79       -4.62      4.62 o
   8   8   3        5.56        0.05      5.91 o
   9   8   3        0.11       -3.53      6.28 o
  10   8   3        0.74       -1.36      6.36 o
  11   8   3       20.92       27.73      7.86 o
  12   8   3        1.33       -6.66      6.66 o
  13   8   3        3.22       -1.23      8.62 o
  14   8   3        8.31        8.10     11.07 o
  15   8   3        0.08        4.52     11.77 o
   1   9   3       24.76       23.99      9.32 o
   2   9   3       46.32       30.99     10.16 o
   3   9   3       23.40       21.83      9.68 o
   4   9   3      121.28      124.87      9.08 o
   5   9   3      444.14      420.61     11.18 o
   6   9   3        7.40        1.70      5.62 o
   7   9   3       93.64      110.24     12.28 o
   8   9   3       47.56       43.56      7.76 o
   9   9   3        0.51       -0.11      6.73 o
  10   9   3        0.11        0.34      8.03 o
  11   9   3       11.20       17.11      7.81 o
  12   9   3       15.37       25.43     10.57 o
  13   9   3        4.25        7.28      9.75 o
  14   9   3        0.03       -0.16     10.20 o
   0  10   3      163.28      184.39     30.48 o
   1  10   3        0.19       10.48     11.40 o
   2  10   3       20.32       19.75      9.71 o
   3  10   3       80.16       81.45     17.86 o
   4  10   3      217.14      222.05     11.57 o
   5  10   3        6.98        2.65      4.15 o
   6  10   3        0.00       -4.11      4.65 o
   7  10   3        0.16       -5.12      5.12 o
   8  10   3        0.64        0.54      7.03 o
   9  10   3        9.50        5.69      7.02 o
  10  10   3       35.22       33.03      8.91 o
  11  10   3        3.05        1.59      7.91 o
  12  10   3        7.86        6.62      9.66 o
   1  11   3       40.48       55.56     18.69 o
   2  11   3       50.22       37.54     28.68 o
   3  11   3       25.54       21.51     11.21 o
   4  11   3       11.94       11.25     12.68 o
   5  11   3       15.34       15.47      5.29 o
   6  11   3       78.31       90.30      7.43 o
   7  11   3        2.71        3.83      5.76 o
   8  11   3        3.51        7.69      7.41 o
   9  11   3        5.59       10.09      7.73 o
  10  11   3       18.34       11.94     12.45 o
  11  11   3        0.24       -8.23      8.77 o
   0  12   3       24.03       23.05     20.49 o
   1  12   3       69.93       68.11     16.56 o
   2  12   3        0.08       -7.98     12.13 o
   3  12   3        2.03      -12.10     12.10 o
   4  12   3       41.96       63.52     10.81 o
   5  12   3       12.67       18.55      6.45 o
   6  12   3        0.40       -4.05      6.14 o
   7  12   3        8.83       13.12      6.35 o
   8  12   3       27.38       32.78      8.80 o
   9  12   3        3.30       -0.80      7.91 o
   1  13   3        6.81        6.29     17.67 o
   2  13   3       52.28       65.48     18.22 o
   3  13   3       34.50       54.02     17.60 o
   4  13   3        0.14       -1.28     21.00 o
   5  13   3        6.64        8.00      9.93 o
   6  13   3       29.33       39.93     12.02 o
   0   0   4    13122.70    12989.09    281.59 o
   1   0   4     6538.57     6270.45     87.18 o
   2   0   4    12353.75    12392.99    155.64 o
   3   0   4    10566.95    10463.60    144.83 o
   4   0   4      561.52      692.34     14.56 o
   5   0   4     1771.89     1859.18     37.74 o
   6   0   4     3503.59     3799.64     89.37 o
   7   0   4     2437.32     2391.27     60.21 o
   8   0   4      544.46      574.69     21.64 o
   9   0   4      398.69      447.09     27.66 o
  10   0   4        0.54       10.06      7.96 o
  11   0   4      144.23      197.35     24.84 o
  12   0   4      123.50      103.72     14.01 o
  13   0   4        3.41        3.55      9.32 o
  14   0   4        9.82       15.45     10.14 o
  15   0   4       30.56       50.44     12.95 o
  16   0   4        0.86        6.17     10.46 o
  17   0   4        0.01       -0.15     15.62 o
   1   1   4    13416.68    13000.43    140.96 o
   2   1   4      774.75      902.05     10.44 o
   3   1   4     1293.51     1312.76     13.20 o
   4   1   4     1207.97     1157.49     12.61 o
   5   1   4     3905.13     4130.05     42.33 o
   6   1   4      603.39      672.51     11.23 o
   7   1   4     2751.99     2847.90     43.36 o
   8   1   4        1.10        2.23      2.77 o
   9   1   4      984.99      970.39     18.60 o
  10   1   4      414.63      377.72     14.16 o
  11   1   4      770.75      782.12     21.34 o
  12   1   4        6.51       15.26      6.80 o
  13   1   4       36.13       49.13      8.17 o
  14   1   4       13.55       10.92      6.77 o
  15   1   4        5.42        9.87      7.26 o
  16   1   4        2.57       -2.65      7.10 o
  17   1   4        2.15        4.86     11.50 o
  18   1   4        2.44        4.42     12.58 o
   1   2   4    26988.45    25609.43    779.55 o
   2   2   4      802.94      826.66      9.03 o
   3   2   4      230.96      191.09      3.82 o
   4   2   4      106.32       83.83      2.44 o
   5   2   4      663.28      714.05      8.50 o
   6   2   4       58.37       55.78      3.46 o
   7   2   4      309.69      343.04     10.76 o
   8   2   4       14.46        7.32      2.55 o
   9   2   4     1054.82     1065.68     17.75 o
  10   2   4       30.96       32.52      4.89 o
  11   2   4      214.76      229.19      9.59 o
  12   2   4        3.82       -6.00      6.00 o
  13   2   4       91.89       85.17     10.42 o
  14   2   4        1.87        3.06      6.79 o
  15   2   4        9.28        4.39      9.12 o
  16   2   4        0.30      -10.64     10.64 o
  17   2   4       11.02       28.07     14.03 o
  18   2   4        0.14       -5.99     16.65 o
   1   3   4     1121.07     1071.89     13.78 o
   2   3   4     2545.78     2565.12     29.91 o
   3   3   4        0.05        3.51      1.39 o
   4   3   4      255.40      303.15      4.71 o
   5   3   4      534.49      483.74      6.93 o
   6   3   4     1555.13     1737.19     21.94 o
   7   3   4       30.77       25.30      2.70 o
   8   3   4       76.91       79.56      5.20 o
   9   3   4       34.63       35.97      3.89 o
  10   3   4       10.49        2.79      3.56 o
  11   3   4        7.41       -6.58      6.58 o
  12   3   4       77.56       71.84      6.05 o
  13   3   4        7.94        0.94      6.24 o
  14   3   4       21.18       23.28      9.33 o
  15   3   4       17.25       11.01     11.23 o
  16   3   4        3.42       -9.57     10.86 o
  17   3   4        1.63        9.74     27.15 o
  18   3   4        7.53        9.05     14.21 o
   0   4   4      408.55      394.07     12.05 o
   1   4   4        8.37        5.83      1.44 o
   2   4   4      937.44      866.03     13.78 o
   3   4   4       22.25       30.51      3.97 o
   4   4   4      106.51      129.32      4.08 o
   5   4   4        5.26        4.15      2.12 o
   6   4   4       85.09       84.97      4.84 o
   7   4   4       13.35       11.93      2.38 o
   8   4   4        2.72        2.83      2.86 o
   9   4   4       33.57       27.14      5.43 o
  10   4   4        0.15       -3.55      3.55 o
  11   4   4        1.76        0.57      3.37 o
  12   4   4        4.01       11.17      5.93 o
  13   4   4       21.18       34.22     12.47 o
  14   4   4        2.93       -7.34      7.34 o
  15   4   4        0.01       -2.83     11.95 o
  16   4   4       24.86       18.80     23.05 o
  17   4   4        0.04       21.29     14.90 o
   1   5   4     1351.68     1415.00     41.38 o
   2   5   4      627.08      736.56     14.01 o
   3   5   4     1507.52     1411.17     21.31 o
   4   5   4     1021.09      968.85     13.62 o
   5   5   4      204.84      187.16      5.62 o
   6   5   4      311.08      276.51      7.04 o
   7   5   4      181.81      176.84      9.58 o
   8   5   4        2.25        1.01      3.64 o
   9   5   4        4.97       14.86      5.42 o
  10   5   4       85.54       95.94      8.54 o
  11   5   4        2.92       12.72      6.30 o
  12   5   4       10.77       11.02      6.40 o
  13   5   4        5.03       17.07      8.81 o
  14   5   4        1.03       16.06      8.99 o
  15   5   4        3.22        2.35      9.10 o
  16   5   4        0.39       23.15     14.40 o
  17   5   4        4.54        2.11     13.83 o
   0   6   4      529.88      425.88     29.19 o
   1   6   4      816.30      718.37     33.04 o
   2   6   4      193.59      200.92     17.11 o
   3   6   4     1332.45     1382.33     21.12 o
   4   6   4        0.64       -2.50      2.50 o
   5   6   4      124.74      106.00      4.46 o
   6   6   4        2.20        8.87      3.07 o
   7   6   4      199.43      219.77      7.70 o
   8   6   4        2.61        2.14      4.11 o
   9   6   4      210.32      198.89     11.83 o
  10   6   4        0.04       -2.43      5.52 o
  11   6   4       83.92      123.60     12.02 o
  12   6   4       99.96      102.10     13.53 o
  13   6   4        0.30        2.56      7.93 o
  14   6   4        0.55        9.47      9.11 o
  15   6   4        5.57        2.23      9.40 o
  16   6   4        0.87       23.75     14.17 o
   1   7   4     1113.53     1069.31     37.85 o
   2   7   4      761.66      770.22     24.74 o
   3   7   4      521.46      487.45     14.04 o
   4   7   4      400.50      383.60     12.03 o
   5   7   4      581.05      593.74     10.50 o
   6   7   4      892.39      864.21     14.29 o
   7   7   4      808.13      803.96     20.50 o
   8   7   4       27.26       20.74      7.84 o
   9   7   4        4.51        8.66      7.11 o
  10   7   4       64.76       66.73      8.65 o
  11   7   4       21.74       21.13      7.26 o
  12   7   4       18.02       17.68      7.58 o
  13   7   4       17.29       36.70     10.12 o
  14   7   4       15.38       15.07     10.00 o
  15   7   4        0.02       27.77     13.93 o
  16   7   4        2.45       -7.00     12.85 o
   0   8   4        1.04      -12.55     12.55 o
   1   8   4     1864.97     1945.69     60.30 o
   2   8   4       29.34       38.53      9.89 o
   3   8   4      600.10      622.03     14.47 o
   4   8   4      185.82      181.78      6.74 o
   5   8   4     1384.35     1400.81     19.70 o
   6   8   4       12.41        6.61      4.59 o
   7   8   4      111.75      143.27     10.04 o
   8   8   4       57.24       45.36      7.72 o
   9   8   4      103.08       90.00      9.33 o
  10   8   4        1.59        5.57      7.17 o
  11   8   4       23.25       39.33      8.50 o
  12   8   4       14.86       -1.52      8.24 o
  13   8   4       35.89       34.16     10.54 o
  14   8   4        0.87        7.62     10.00 o
  15   8   4        9.36       10.98     14.60 o
   1   9   4      598.42      672.79     60.05 o
   2   9   4        1.18       -8.33     10.76 o
   3   9   4      983.14      978.82     19.97 o
   4   9   4        1.95       -1.43      4.18 o
   5   9   4        4.26       -1.54      4.19 o
   6   9   4       18.81        4.08      4.77 o
   7   9   4        7.26        2.56      5.04 o
   8   9   4       21.92       17.01      5.89 o
   9   9   4       80.00       70.58      9.20 o
  10   9   4        2.32        2.09      7.86 o
  11   9   4       14.52       13.31      7.87 o
  12   9   4       14.82        7.71      9.27 o
  13   9   4       29.66       27.87     11.64 o
  14   9   4        3.42        1.92     10.09 o
   0  10   4        0.06       -4.61     14.85 o
   1  10   4      196.57      168.24     33.55 o
   2  10   4        0.27       15.44     11.63 o
   3  10   4       65.21       70.10      7.40 o
   4  10   4        0.21       -0.52      4.47 o
   5  10   4      148.79      125.87      6.99 o
   6  10   4       13.58       14.37      5.32 o
   7  10   4        1.20        2.85      5.52 o
   8  10   4        0.85        3.93      5.71 o
   9  10   4       22.96       16.37      8.50 o
  10  10   4        1.88       -6.88      6.88 o
  11  10   4        1.66       -7.27      7.27 o
  12  10   4        0.31       -5.48      9.15 o
   1  11   4       20.85        3.04     11.22 o
   2  11   4        8.58      -10.90     10.90 o
   3  11   4      115.61      120.66      9.60 o
   4  11   4       26.84       30.32      5.82 o
   5  11   4        8.54       10.52      4.92 o
   6  11   4       15.03        8.14      5.62 o
   7  11   4       51.74       38.68      7.04 o
   8  11   4       26.70       34.97      7.20 o
   9  11   4        0.02       -7.29      7.29 o
  10  11   4        3.11        8.64      8.10 o
  11  11   4       10.59       11.39     10.53 o
   0  12   4        0.24      -15.88     17.41 o
   1  12   4        0.59       13.17     16.01 o
   2  12   4       11.19       -1.28     12.86 o
   3  12   4        2.02        8.43      7.73 o
   4  12   4        4.19        6.79      7.78 o
   5  12   4        1.73       -5.25      5.25 o
   6  12   4        0.33        1.15      9.50 o
   7  12   4        0.84        9.48      6.84 o
   8  12   4        2.28        7.41     12.49 o
   9  12   4        1.85       10.47     18.84 o
   1  13   4        9.72       20.74     15.94 o
   2  13   4        0.60      -14.02     17.67 o
   3  13   4       12.41        3.95     13.96 o
   4  13   4        3.29       17.67     21.77 o
   5  13   4        9.03       10.99      9.85 o
   1   1   5     1460.46     1557.70     17.69 o
   2   1   5      891.17     1056.74     12.19 o
   3   1   5     1665.70     1624.24     16.99 o
   4   1   5      351.43      318.86      5.08 o
   5   1   5     3205.08     3473.38     43.22 o
   6   1   5      671.65      662.26     16.90 o
   7   1   5      151.27      159.64      9.28 o
   8   1   5       18.54        6.76      4.29 o
   9   1   5      179.48      159.06      9.36 o
  10   1   5      560.18      563.71     17.19 o
  11   1   5      132.38      119.59      9.81 o
  12   1   5       88.56       75.60      8.93 o
  13   1   5        6.01        4.43      6.74 o
  14   1   5        0.02       -0.78      6.73 o
  15   1   5        0.07        7.67      7.42 o
  16   1   5        3.83        8.64      7.88 o
  17   1   5        1.97       -6.24     11.77 o
  18   1   5        1.16       12.19     12.77 o
   0   2   5       81.42      114.91      4.31 o
   1   2   5    19423.47    19374.61    223.90 o
   2   2   5     4519.06     4813.78     53.76 o
   3   2   5     1131.53     1307.31     13.98 o
   4   2   5        8.79        0.99      1.47 o
   5   2   5      737.40      810.72     10.96 o
   6   2   5       48.70       67.93      4.99 o
   7   2   5      750.67      795.43     15.49 o
   8   2   5      405.44      405.04     10.53 o
   9   2   5       74.20       89.33      7.19 o
  10   2   5        1.71        2.69      4.98 o
  11   2   5       23.77       14.46      4.54 o
  12   2   5        1.82       -0.84      6.00 o
  13   2   5       19.51       24.51      8.38 o
  14   2   5       42.49       67.73      9.35 o
  15   2   5        8.42        8.61      8.76 o
  16   2   5        4.27       -7.38     19.08 o
  17   2   5        1.95       -2.53     15.11 o
  18   2   5        1.07        1.45     13.19 o
   1   3   5       51.00       44.31      2.44 o
   2   3   5      959.06      847.84     10.18 o
   3   3   5      537.61      505.66     10.44 o
   4   3   5     3234.84     3452.62     35.66 o
   5   3   5       30.89       28.46      2.29 o
   6   3   5      625.64      645.32     10.37 o
   7   3   5      152.25      166.96      7.16 o
   8   3   5      131.49      128.53      6.35 o
   9   3   5        0.33       -3.28      3.28 o
  10   3   5      502.31      532.63     16.32 o
  11   3   5        4.41        5.07      6.76 o
  12   3   5      174.83      190.48     11.41 o
  13   3   5       19.00       13.97      8.10 o
  14   3   5       93.23       87.88     15.75 o
  15   3   5       10.08       12.30     12.55 o
  16   3   5        0.30        0.68      9.23 o
  17   3   5        4.12       14.76     13.40 o
  18   3   5        3.90       -3.20     16.26 o
   0   4   5     3383.19     3230.92     61.80 o
   1   4   5      291.43      332.06      7.00 o
   2   4   5       33.16       43.42      4.81 o
   3   4   5       74.73       65.55      4.56 o
   4   4   5     2938.76     3060.22     36.30 o
   5   4   5      214.10      268.52      5.29 o
   6   4   5       10.15        3.74      2.32 o
   7   4   5      710.74      731.79     13.19 o
   8   4   5      337.40      342.46     10.58 o
   9   4   5      133.32      120.71      7.19 o
  10   4   5       25.89       30.06      5.24 o
  11   4   5       43.11       35.64      6.55 o
  12   4   5      258.80      293.72     17.26 o
  13   4   5       11.65       13.66      8.67 o
  14   4   5        2.85       -6.36      7.90 o
  15   4   5        0.30        8.32      9.19 o
  16   4   5       30.03       34.28     17.80 o
  17   4   5        1.22       -3.31     13.49 o
   1   5   5      917.69     1010.04     15.51 o
   2   5   5      772.58      736.95     12.40 o
   3   5   5     1177.68     1252.16     19.01 o
   4   5   5      488.42      500.21      9.26 o
   5   5   5       68.43       63.37      3.74 o
   6   5   5     1600.52     1622.86     22.09 o
   7   5   5      546.20      544.74     12.26 o
   8   5   5      117.89       94.94      6.81 o
   9   5   5       16.99       15.89      6.03 o
  10   5   5      252.50      232.86     16.39 o
  11   5   5      134.90      133.23      9.76 o
  12   5   5        3.27       -1.28      7.18 o
  13   5   5        3.00       -3.66      7.87 o
  14   5   5       29.52       28.28      9.98 o
  15   5   5        0.31        2.10      9.42 o
  16   5   5        0.56       -2.68     30.86 o
  17   5   5        3.47       34.65     27.40 o
   0   6   5     1409.90     1425.03     37.10 o
   1   6   5        0.17       -1.96      1.96 o
   2   6   5        0.13       -1.86      2.07 o
   3   6   5      229.83      241.35      7.42 o
   4   6   5      991.43     1039.40     16.08 o
   5   6   5        7.36        4.43      2.88 o
   6   6   5        1.45        2.74      3.15 o
   7   6   5      400.81      407.89      9.60 o
   8   6   5      445.79      418.33     11.81 o
   9   6   5        8.37        6.74      8.22 o
  10   6   5        4.44       14.82      6.39 o
  11   6   5       28.04       27.46      7.40 o
  12   6   5      106.26       96.15     11.97 o
  13   6   5        0.05       -4.67      9.81 o
  14   6   5        0.94       -7.61      7.94 o
  15   6   5        6.18       21.39     10.77 o
  16   6   5       12.81        3.59     14.19 o
   1   7   5        1.15        3.88      8.60 o
   2   7   5      108.83       98.65      4.55 o
   3   7   5        0.98        0.10      2.93 o
   4   7   5      287.73      271.83      8.49 o
   5   7   5      122.85      124.97      5.28 o
   6   7   5       25.09       20.67      3.99 o
   7   7   5       57.88       49.90      5.84 o
   8   7   5       17.61       32.37      6.99 o
   9   7   5       49.29       47.85      7.77 o
  10   7   5        0.31       10.86      6.61 o
  11   7   5        7.57        0.59      6.63 o
  12   7   5        0.41       -2.26      7.89 o
  13   7   5        2.61       10.89      8.95 o
  14   7   5       19.31       -1.15      8.86 o
  15   7   5        0.17       17.80     10.72 o
   0   8   5       33.49       60.18     19.72 o
   1   8   5      188.76      187.30     19.01 o
   2   8   5       52.66       47.04      5.77 o
   3   8   5       60.67       50.16      5.12 o
   4   8   5       22.48       12.64      4.32 o
   5   8   5        2.53       -3.58      3.62 o
   6   8   5      439.46      415.61     11.93 o
   7   8   5       21.82       22.43      5.27 o
   8   8   5      241.38      243.86     11.08 o
   9   8   5       11.84        8.35      6.67 o
  10   8   5        9.37       13.97      7.76 o
  11   8   5       15.27       19.82      7.59 o
  12   8   5        4.40       13.45     11.26 o
  13   8   5        3.89        3.74      9.28 o
  14   8   5        5.31       -1.46      9.76 o
   1   9   5       47.33       38.44     13.85 o
   2   9   5       16.82       20.57      6.58 o
   3   9   5       48.45       52.21      4.54 o
   4   9   5       23.20        9.98      5.21 o
   5   9   5       64.71       66.80      6.65 o
   6   9   5       12.42       12.39      4.82 o
   7   9   5       31.01       29.75      5.95 o
   8   9   5       55.93       60.50      8.48 o
   9   9   5        0.20        0.82      6.51 o
  10   9   5       18.10       15.81      7.70 o
  11   9   5       12.67       11.51      8.83 o
  12   9   5        7.91        2.77      8.80 o
  13   9   5        2.21        3.27      9.74 o
   0  10   5      142.80      158.27     29.19 o
   1  10   5       12.86       -5.61     10.75 o
   2  10   5        4.17        8.72      5.28 o
   3  10   5        5.53        1.87      4.39 o
   4  10   5       54.53       56.60      6.70 o
   5  10   5       18.45       22.03      5.16 o
   6  10   5       14.75       26.35      5.69 o
   7  10   5       11.86        8.66      6.05 o
   8  10   5       40.65       45.64      8.54 o
   9  10   5        2.07       -0.21      9.97 o
  10  10   5       13.90       31.49      9.93 o
  11  10   5        0.13       -3.22      8.64 o
  12  10   5       43.00       57.22     11.83 o
   1  11   5        1.84        3.84     11.95 o
   2  11   5      156.88      186.53     11.61 o
   3  11   5       13.13       14.76      5.10 o
   4  11   5        0.22        4.53      5.91 o
   5  11   5       74.81       66.32      6.70 o
   6  11   5       26.79       44.93      6.84 o
   7  11   5       41.48       32.53      7.39 o
   8  11   5       27.87       38.79      8.06 o
   9  11   5       13.50       16.08      9.26 o
  10  11   5       20.07       17.82      9.90 o
   0  12   5       17.23        8.71     20.23 o
   1  12   5        0.00      -12.21     12.21 o
   2  12   5        0.04       -3.91      6.24 o
   3  12   5        0.00       -6.89      6.89 o
   4  12   5       26.93       30.02      7.14 o
   5  12   5        5.77        5.97      6.91 o
   6  12   5       20.99       34.77      7.24 o
   7  12   5        3.42        3.07     12.60 o
   8  12   5       20.96       28.04      7.90 o
   1  13   5        5.07        4.72     14.29 o
   2  13   5       20.53       37.52     16.90 o
   3  13   5        0.42      -13.20     13.20 o
   4  13   5        1.63        4.65      8.49 o
   5  13   5        2.82        6.95     10.38 o
   0   0   6      709.51      688.13     19.65 o
   1   0   6      389.56      402.08      8.61 o
   2   0   6     1676.60     1682.35     24.08 o
   3   0   6     3813.60     3840.09     55.89 o
   4   0   6    11130.13    11720.68    163.16 o
   5   0   6       37.23       13.67      5.34 o
   6   0   6      155.44      123.05     13.19 o
   7   0   6      385.37      522.21     20.37 o
   8   0   6     1792.69     1924.70     52.15 o
   9   0   6      677.47      671.06     44.43 o
  10   0   6      623.59      616.04     26.63 o
  11   0   6       14.83       -7.47      8.20 o
  12   0   6      233.12      199.48     17.50 o
  13   0   6        5.61       69.11     58.01 o
  14   0   6        0.89       -5.92      8.95 o
  15   0   6        0.83       -7.12      9.55 o
  16   0   6        7.08       -6.66     10.54 o
  17   0   6        2.26       -2.56     16.13 o
   1   1   6    11577.02    11521.22    112.60 o
   2   1   6     1143.64     1118.51     13.11 o
   3   1   6     3696.97     3794.64     39.03 o
   4   1   6       68.08       67.70      2.88 o
   5   1   6     1063.42     1027.96     15.48 o
   6   1   6      961.72      936.75     16.98 o
   7   1   6     1320.45     1372.22     27.45 o
   8   1   6      137.93      119.61      9.35 o
   9   1   6       37.00       22.49      7.67 o
  10   1   6      185.16      226.56     12.83 o
  11   1   6       45.86       33.96      7.39 o
  12   1   6       10.70       -0.85      6.26 o
  13   1   6      107.52       85.98      9.49 o
  14   1   6        0.23        6.12      7.09 o
  15   1   6        4.90        7.31      7.38 o
  16   1   6        1.02       10.92     10.30 o
  17   1   6        4.12       18.63     13.31 o
  18   1   6        4.58       14.79     13.55 o
   0   2   6      145.40      115.43      4.61 o
   1   2   6     8140.00     8110.24     79.70 o
   2   2   6        4.41        3.74      1.70 o
   3   2   6     3070.58     3012.27     31.34 o
   4   2   6       44.20       39.80      2.51 o
   5   2   6     5246.38     5596.55     59.68 o
   6   2   6      159.50      170.99      6.36 o
   7   2   6      244.36      235.67      9.34 o
   8   2   6       62.29       62.42      6.19 o
   9   2   6      134.54      125.50     12.68 o
  10   2   6       33.59       32.06      8.11 o
  11   2   6      287.75      297.77     13.36 o
  12   2   6        0.50       -0.06      6.13 o
  13   2   6        4.08        8.96      6.55 o
  14   2   6        7.63       10.61      7.09 o
  15   2   6       19.80       12.54     20.10 o
  16   2   6        0.14       -6.48     11.49 o
  17   2   6        2.58       23.94     13.81 o
  18   2   6        2.30       14.36     14.37 o
   1   3   6      907.74     1005.72     13.15 o
   2   3   6      282.82      289.76      6.37 o
   3   3   6     4831.58     5024.42     50.59 o
   4   3   6      265.56      299.65      5.37 o
   5   3   6      103.88      118.95      4.16 o
   6   3   6      234.32      260.41      8.23 o
   7   3   6      608.33      623.11     10.77 o
   8   3   6        0.73        1.11      3.33 o
   9   3   6        5.78        3.62      3.70 o
  10   3   6       10.33        1.93      4.24 o
  11   3   6       28.84        9.98      5.99 o
  12   3   6        0.01       -4.47      5.82 o
  13   3   6       12.99       11.17      8.05 o
  14   3   6        0.60       -2.73     11.04 o
  15   3   6        2.67        3.82     12.04 o
  16   3   6        3.08       -1.70     11.87 o
  17   3   6        1.30       -5.96     13.96 o
   0   4   6    11185.20    11769.89    211.07 o
   1   4   6      267.28      265.56      6.32 o
   2   4   6     3049.41     3301.65     44.58 o
   3   4   6      534.56      583.19     11.20 o
   4   4   6      835.44      811.96     12.42 o
   5   4   6      422.00      402.76      7.38 o
   6   4   6        6.87        4.49      1.87 o
   7   4   6      147.87      150.73      7.72 o
   8   4   6       61.17       46.18      9.40 o
   9   4   6      197.48      183.15      7.99 o
  10   4   6       26.17       19.20      4.84 o
  11   4   6       23.25       28.76      7.33 o
  12   4   6       65.10       47.42     10.01 o
  13   4   6       49.17       39.46      9.65 o
  14   4   6        2.14        1.60      8.46 o
  15   4   6        2.86       -5.48      8.48 o
  16   4   6        0.43       12.80     11.17 o
  17   4   6        0.97       -2.38     13.13 o
   1   5   6       34.58       21.40      2.81 o
   2   5   6        0.06       -0.17      2.12 o
   3   5   6      111.39      111.89      4.84 o
   4   5   6       20.68       18.38      2.90 o
   5   5   6       15.51       17.91      3.22 o
   6   5   6     1554.81     1496.42     22.42 o
   7   5   6       15.09       15.32      3.78 o
   8   5   6        0.00       -4.74      4.74 o
   9   5   6      140.55      162.06     12.38 o
  10   5   6       86.30       77.13     18.00 o
  11   5   6       29.59       23.02      8.54 o
  12   5   6        1.12        9.37      8.24 o
  13   5   6       61.39       78.96     20.99 o
  14   5   6        5.06       10.94      8.92 o
  15   5   6        1.06       -3.02      9.31 o
  16   5   6        0.10        9.29     13.16 o
  17   5   6        0.15       -8.47     13.22 o
   0   6   6      155.45      163.88      7.73 o
   1   6   6      451.74      451.60      9.20 o
   2   6   6        0.09       -2.37      2.37 o
   3   6   6      803.38      850.08     14.62 o
   4   6   6      449.94      466.53     10.32 o
   5   6   6      208.55      223.63      7.29 o
   6   6   6       32.22       44.94      5.59 o
   7   6   6      397.25      394.82     10.39 o
   8   6   6      534.55      469.81     18.75 o
   9   6   6      274.06      258.87     15.52 o
  10   6   6       37.70       37.97     10.64 o
  11   6   6      152.10      189.26     14.69 o
  12   6   6        0.21       14.17      8.67 o
  13   6   6       10.76       17.05      9.27 o
  14   6   6       10.18       14.65      9.68 o
  15   6   6       19.02       43.15     11.57 o
  16   6   6        3.13        7.18     14.60 o
   1   7   6     1417.43     1396.16     21.54 o
   2   7   6      245.11      262.26      8.51 o
   3   7   6      430.51      404.04     10.82 o
   4   7   6      221.13      212.40      7.41 o
   5   7   6     1248.20     1227.69     19.34 o
   6   7   6        0.02       -3.53      3.58 o
   7   7   6      206.95      222.80     10.40 o
   8   7   6       32.35       34.06      6.95 o
   9   7   6      249.69      283.24     29.03 o
  10   7   6       25.44       49.24      9.47 o
  11   7   6       98.43       94.39     11.87 o
  12   7   6        1.73       -7.72      7.72 o
  13   7   6       14.44       32.11     10.19 o
  14   7   6        0.53        5.75      9.86 o
  15   7   6        0.11        2.63     10.20 o
   0   8   6       91.21      112.29     11.44 o
   1   8   6      823.33      796.66     14.08 o
   2   8   6       50.58       46.71      4.07 o
   3   8   6      674.02      654.91     14.71 o
   4   8   6       83.91       94.44      6.55 o
   5   8   6      246.75      231.29      9.91 o
   6   8   6        0.22       -0.05      4.78 o
   7   8   6      361.30      369.23     12.88 o
   8   8   6        8.78       19.88      6.23 o
   9   8   6      133.70      126.81     12.12 o
  10   8   6       16.78       23.91      8.72 o
  11   8   6      102.99      124.57     13.56 o
  12   8   6        7.59        4.63      8.82 o
  13   8   6       65.23       40.26     11.05 o
  14   8   6        0.24       10.72     10.22 o
   1   9   6       76.05       71.16      4.87 o
   2   9   6      385.62      409.57     15.93 o
   3   9   6      217.12      217.87     10.08 o
   4   9   6       78.57       72.51      7.45 o
   5   9   6       64.44       68.18      6.99 o
   6   9   6        2.84        6.44      4.96 o
   7   9   6      112.35       93.18     17.26 o
   8   9   6        6.14        1.87      5.82 o
   9   9   6       17.21       13.01      9.91 o
  10   9   6       30.48       43.92      9.72 o
  11   9   6       29.98       40.69     10.29 o
  12   9   6        1.45       -2.52      9.47 o
  13   9   6       11.33       18.88     10.53 o
   0  10   6      150.44      135.07     10.65 o
   1  10   6        9.57       10.32      4.55 o
   2  10   6        1.69       -5.73      5.73 o
   3  10   6       13.59        5.72      5.13 o
   4  10   6       37.44       39.65      6.69 o
   5  10   6       24.54       15.01      5.40 o
   6  10   6       41.46       38.18      6.43 o
   7  10   6       41.83       52.45      7.08 o
   8  10   6        1.08       -0.74      6.42 o
   9  10   6       16.44        2.74      8.19 o
  10  10   6        0.08        0.20     12.12 o
  11  10   6        0.01       -6.84      8.47 o
  12  10   6        2.59        3.16      9.65 o
   1  11   6        2.55        3.11      4.71 o
   2  11   6        0.94        0.95      4.97 o
   3  11   6        0.07       -1.93      5.28 o
   4  11   6        1.92       -5.86      5.86 o
   5  11   6       48.66       50.17      6.54 o
   6  11   6        2.30       12.50      6.63 o
   7  11   6       15.00        5.21      6.75 o
   8  11   6        0.06        3.32      8.17 o
   9  11   6        5.12        6.56      8.99 o
  10  11   6        4.89        5.09      9.28 o
   0  12   6        3.05        1.04     10.37 o
   1  12   6       19.66       19.50      5.83 o
   2  12   6        1.73        7.23      5.69 o
   3  12   6        2.87        4.97     10.97 o
   4  12   6        4.82        3.29      6.44 o
   5  12   6        0.01        3.61      5.83 o
   6  12   6        0.29       -7.72      7.72 o
   7  12   6        1.23       -2.23     11.94 o
   8  12   6        0.66       -7.79      7.79 o
   1  13   6       10.25       25.22     16.39 o
   2  13   6       19.29       40.57     18.01 o
   3  13   6        2.55        2.73      8.58 o
   4  13   6       27.25       37.71     10.33 o
   5  13   6       12.16        1.19      9.93 o
   1   1   7     1895.78     1941.75     22.24 o
   2   1   7      424.58      497.17      7.48 o
   3   1   7      916.07      974.52     12.31 o
   4   1   7      259.38      252.51      5.71 o
   5   1   7       64.90       58.13      6.03 o
   6   1   7      163.09      142.61      5.91 o
   7   1   7      506.22      500.19     14.32 o
   8   1   7      690.56      772.54     19.17 o
   9   1   7        1.30       -3.67      4.78 o
  10   1   7      102.38       92.88      8.63 o
  11   1   7      168.60      139.04     10.45 o
  12   1   7       53.84       45.69      7.77 o
  13   1   7       35.85       34.98      7.68 o
  14   1   7        1.41        8.75      7.22 o
  15   1   7       10.68       21.90      8.03 o
  16   1   7        0.01       15.14      9.62 o
  17   1   7        3.53        3.68     13.30 o
  18   1   7        0.64       17.41     19.46 o
   0   2   7       46.31       35.79      3.62 o
   1   2   7     1895.95     2058.39     22.14 o
   2   2   7      545.58      628.15      8.61 o
   3   2   7     1083.46     1171.97     14.04 o
   4   2   7      384.48      447.82      8.22 o
   5   2   7      397.72      431.25      7.67 o
   6   2   7       36.76       33.46      2.93 o
   7   2   7      570.93      563.99     16.41 o
   8   2   7        1.17       -0.59      4.24 o
   9   2   7       21.29        9.73      5.19 o
  10   2   7      174.76      161.51     10.14 o
  11   2   7       35.49       33.71      9.01 o
  12   2   7       46.49       56.70      9.20 o
  13   2   7       19.04       30.05      7.42 o
  14   2   7        3.14        6.26      7.15 o
  15   2   7        0.34        6.01     11.52 o
  16   2   7        1.17       19.65     18.95 o
  17   2   7        0.01       10.27     13.31 o
   1   3   7       51.53       57.11      2.56 o
   2   3   7     9982.95    10172.41    105.28 o
   3   3   7      379.61      385.93      6.18 o
   4   3   7      113.59      125.91      3.99 o
   5   3   7      433.40      462.59      8.55 o
   6   3   7       33.35       21.48      3.42 o
   7   3   7       38.64       46.44      3.81 o
   8   3   7        9.09       15.00      5.03 o
   9   3   7      396.11      408.69     14.96 o
  10   3   7      182.59      175.14     10.16 o
  11   3   7        1.13       -6.02      6.02 o
  12   3   7       47.50       50.56      7.72 o
  13   3   7        2.80        0.62      7.75 o
  14   3   7       54.62       42.95     13.65 o
  15   3   7        0.03       -6.19     11.40 o
  16   3   7        0.01       -5.51     12.13 o
  17   3   7        8.75        5.99     20.87 o
   0   4   7     6398.97     6407.60    118.16 o
   1   4   7       82.34       97.47      5.52 o
   2   4   7      263.64      276.69      7.36 o
   3   4   7       55.53       32.68      3.49 o
   4   4   7      266.07      254.98      5.42 o
   5   4   7        9.07        7.65      2.52 o
   6   4   7        3.73       -2.18      2.18 o
   7   4   7     1347.12     1328.41     24.10 o
   8   4   7      358.77      368.60     16.52 o
   9   4   7      113.54      115.67     10.20 o
  10   4   7        0.70        1.19      6.15 o
  11   4   7       15.29        3.69      6.76 o
  12   4   7      286.08      251.23     21.00 o
  13   4   7        2.90        3.20      9.33 o
  14   4   7       11.52       24.50      9.76 o
  15   4   7        5.77        5.09      9.53 o
  16   4   7       30.65       36.47     11.75 o
  17   4   7        0.00       -1.88     13.56 o
   1   5   7      245.91      253.59      8.69 o
   2   5   7      626.87      603.64     11.57 o
   3   5   7      684.01      632.25     12.28 o
   4   5   7       19.44       18.17      3.14 o
   5   5   7       61.69       65.97      5.59 o
   6   5   7      332.73      334.01      9.14 o
   7   5   7       14.88       10.60      4.11 o
   8   5   7       21.34       15.73      3.97 o
   9   5   7      172.77      171.66     12.96 o
  10   5   7      293.54      267.79     16.31 o
  11   5   7        0.01        3.09      7.87 o
  12   5   7       25.39       26.38      9.14 o
  13   5   7       42.42       64.57     11.17 o
  14   5   7       20.09       21.52      9.71 o
  15   5   7        6.98        8.01     10.06 o
  16   5   7        0.89       12.50     10.39 o
   0   6   7      418.49      424.91     13.47 o
   1   6   7      287.74      297.40      8.08 o
   2   6   7        0.42       -2.56      2.56 o
   3   6   7       95.47       97.10      5.17 o
   4   6   7     1862.18     1813.68     28.01 o
   5   6   7       12.26       11.26      3.91 o
   6   6   7      182.48      191.23      7.55 o
   7   6   7       30.06       31.41      4.79 o
   8   6   7      957.89      911.63     23.55 o
   9   6   7        0.05       -1.04      7.43 o
  10   6   7       31.07       11.99      8.07 o
  11   6   7      116.73      108.53     12.47 o
  12   6   7       57.04       60.55     11.06 o
  13   6   7       11.74        7.19      9.46 o
  14   6   7        5.94        9.43     10.15 o
  15   6   7        0.12        8.77     12.37 o
  16   6   7        1.98       29.69     11.95 o
   1   7   7      183.12      179.07      6.81 o
   2   7   7       84.32       82.33      6.70 o
   3   7   7      274.12      266.36     11.74 o
   4   7   7        0.04       -3.76      3.76 o
   5   7   7       57.00       55.67      4.95 o
   6   7   7      106.31       88.78      7.18 o
   7   7   7        9.06       16.08      5.66 o
   8   7   7        1.30       -2.40      5.75 o
   9   7   7        1.39       -6.67      6.67 o
  10   7   7       23.22       19.65      8.73 o
  11   7   7       25.76       34.40      9.60 o
  12   7   7        2.75        3.76      9.34 o
  13   7   7        1.73        6.87      9.49 o
  14   7   7        2.32        5.98      9.99 o
  15   7   7        0.01       11.24     10.77 o
   0   8   7       56.07       58.49      6.51 o
   1   8   7       33.07       36.33      4.29 o
   2   8   7      162.29      183.05      7.27 o
   3   8   7      151.67      170.37     10.11 o
   4   8   7      196.76      182.26      9.67 o
   5   8   7       40.18       27.71      5.60 o
   6   8   7        1.41       -2.42      4.75 o
   7   8   7       82.59       94.82      7.98 o
   8   8   7        0.52       10.30      5.51 o
   9   8   7        5.91       10.58      7.71 o
  10   8   7       45.09       51.64     14.16 o
  11   8   7        7.58       22.80      9.53 o
  12   8   7        3.01       -6.13      8.54 o
  13   8   7        0.45       13.34     10.07 o
  14   8   7       20.04       35.86     11.63 o
   1   9   7       10.55        8.70      4.94 o
   2   9   7       98.78      112.24      8.14 o
   3   9   7       43.14       50.30      6.70 o
   4   9   7        6.16       -5.23      5.23 o
   5   9   7       29.05       42.21      5.85 o
   6   9   7        2.28        0.91      5.07 o
   7   9   7        1.53       -1.91      5.44 o
   8   9   7        2.63        8.55      6.52 o
   9   9   7       44.12       34.86      9.51 o
  10   9   7       28.17       36.18      9.72 o
  11   9   7        0.00        5.07      8.87 o
  12   9   7       13.02       16.53     12.29 o
  13   9   7        4.71       23.06     12.26 o
   0  10   7      164.35      166.58     32.27 o
   1  10   7        3.54        3.69      4.94 o
   2  10   7       22.89       20.42      6.36 o
   3  10   7        0.57       -3.52      5.27 o
   4  10   7       58.30       61.46      7.81 o
   5  10   7       16.69       21.19      5.73 o
   6  10   7        0.07        0.76      5.44 o
   7  10   7       59.70       56.56      7.66 o
   8  10   7       25.56       31.93      7.86 o
   9  10   7        0.01       -3.65      7.67 o
  10  10   7        1.05        2.10     11.00 o
  11  10   7       18.75       19.24     10.08 o
  12  10   7       22.81       26.16     10.95 o
   1  11   7        5.70       17.78      7.79 o
   2  11   7       27.23       44.05      6.96 o
   3  11   7        1.54        3.70      6.73 o
   4  11   7       48.33       62.55      8.63 o
   5  11   7        0.45       -2.21      5.55 o
   6  11   7      104.02      118.07      9.05 o
   7  11   7       16.60        5.70      6.49 o
   8  11   7        1.34       -4.04      7.13 o
   9  11   7       46.34       61.77     11.28 o
  10  11   7        5.92        9.68     13.17 o
   0  12   7        8.68       17.41     14.60 o
   1  12   7        0.01       -6.76      6.76 o
   2  12   7       19.00        2.50      7.91 o
   3  12   7       13.43       19.78      7.07 o
   4  12   7       44.35       49.43      9.13 o
   5  12   7        3.01       -6.00      6.00 o
   6  12   7        3.94        0.30      6.31 o
   7  12   7        0.91       -3.28      7.06 o
   8  12   7       19.81       17.17      8.29 o
   1  13   7        0.02        1.77     14.11 o
   2  13   7        4.31        5.90     15.39 o
   3  13   7        3.98        7.86      7.53 o
   4  13   7        0.11       -1.30      7.54 o
   0   0   8      531.95      512.92     17.11 o
   1   0   8     2817.17     2887.44     43.31 o
   2   0   8      273.18      296.71      8.24 o
   3   0   8      965.92     1296.92     22.24 o
   4   0   8     1967.82     1897.17     48.89 o
   5   0   8     2238.97     2317.29     58.76 o
   6   0   8      578.09      794.14     40.46 o
   7   0   8        0.95       -3.33      5.98 o
   8   0   8     1288.05     1409.07     41.83 o
   9   0   8      496.43      531.33     23.45 o
  10   0   8       19.91       25.90     14.98 o
  11   0   8      151.28      122.02     14.03 o
  12   0   8       45.04       51.70     11.31 o
  13   0   8       14.71        8.97     10.23 o
  14   0   8        0.90        3.21     10.12 o
  15   0   8        0.19        4.88     10.77 o
  16   0   8       12.89       10.28     11.94 o
  17   0   8        2.92       -5.89     18.18 o
   1   1   8     1503.60     1485.83     18.04 o
   2   1   8     4056.68     3968.21     41.16 o
   3   1   8        0.20        1.02      2.25 o
   4   1   8     1681.53     1912.00     26.20 o
   5   1   8      645.90      644.83     13.52 o
   6   1   8     1859.53     1779.26     32.35 o
   7   1   8      175.20      206.81     13.51 o
   8   1   8       18.45       24.01      5.51 o
   9   1   8      168.00      136.50      9.29 o
  10   1   8       12.14       -5.73      5.73 o
  11   1   8      201.11      183.26     11.72 o
  12   1   8       76.78       65.73      8.56 o
  13   1   8       30.00       35.94      9.60 o
  14   1   8       25.43       39.45      8.44 o
  15   1   8        7.60        9.34      7.92 o
  16   1   8        0.04       13.02      9.52 o
  17   1   8        0.06       22.70     13.94 o
   0   2   8       13.03        9.79      3.10 o
   1   2   8      472.96      507.69      7.60 o
   2   2   8     1718.93     1713.05     23.15 o
   3   2   8      194.17      204.90      5.34 o
   4   2   8     5444.33     5632.67     60.57 o
   5   2   8       63.49       56.93      3.58 o
   6   2   8      110.31      113.62      5.96 o
   7   2   8       19.67       14.20      4.75 o
   8   2   8      434.97      449.18     26.76 o
   9   2   8       83.63       68.51      7.41 o
  10   2   8       14.55       13.12      9.17 o
  11   2   8      199.85      187.07     11.67 o
  12   2   8        3.92        0.79      6.34 o
  13   2   8        5.62       -2.27      6.48 o
  14   2   8        0.60        9.48      8.77 o
  15   2   8       23.45       18.71     12.93 o
  16   2   8        4.42       14.47     13.09 o
  17   2   8        5.54       -2.70     13.00 o
   1   3   8      308.78      369.02      6.26 o
   2   3   8     2994.55     3012.68     33.52 o
   3   3   8      646.38      630.43      9.40 o
   4   3   8        3.00        1.11      1.81 o
   5   3   8        5.72        3.22      2.13 o
   6   3   8       81.12       84.08      4.20 o
   7   3   8        9.67        9.96      3.05 o
   8   3   8       23.79       28.40      4.34 o
   9   3   8      179.67      178.27     19.26 o
  10   3   8      288.73      304.81     20.81 o
  11   3   8       61.65       55.05     11.27 o
  12   3   8       21.21       16.43      7.92 o
  13   3   8        0.47      -10.76     16.13 o
  14   3   8       20.43       32.67     13.11 o
  15   3   8        3.50       10.72     13.19 o
  16   3   8        3.81      -11.47     11.47 o
  17   3   8        0.81       -2.78     13.55 o
   0   4   8      815.70      899.14     18.75 o
   1   4   8      218.85      215.44      6.26 o
   2   4   8       60.72       57.31      2.87 o
   3   4   8        4.42        5.81      1.67 o
   4   4   8       85.27       95.42      3.81 o
   5   4   8      211.97      221.84      6.77 o
   6   4   8      184.35      167.67      7.01 o
   7   4   8      433.59      438.62     10.54 o
   8   4   8       68.81       65.17      5.37 o
   9   4   8      320.97      313.32     14.75 o
  10   4   8       50.40       62.12      8.40 o
  11   4   8       69.10       72.50     19.21 o
  12   4   8       51.77       40.89     12.49 o
  13   4   8       35.99       36.46     26.63 o
  14   4   8       11.87        9.98     12.07 o
  15   4   8        1.42       17.34     13.14 o
  16   4   8        0.03       -6.56      9.92 o
  17   4   8        0.02      -13.33     14.47 o
   1   5   8     1340.31     1300.18     19.24 o
   2   5   8      405.53      371.02      9.14 o
   3   5   8      675.71      736.09     14.11 o
   4   5   8       33.46       29.13      3.75 o
   5   5   8      373.79      374.05     11.69 o
   6   5   8       50.95       48.30      4.67 o
   7   5   8      177.90      164.99      6.51 o
   8   5   8       11.07       10.01      4.15 o
   9   5   8       49.58       39.57      8.87 o
  10   5   8        1.76       -7.00      7.18 o
  11   5   8       21.52       17.50      8.28 o
  12   5   8        1.93       -3.48      7.75 o
  13   5   8       43.43       41.85     10.73 o
  14   5   8        4.44       31.00     10.49 o
  15   5   8        0.01        7.51      9.83 o
  16   5   8        0.01        6.89     10.75 o
   0   6   8      912.15      971.50     24.37 o
   1   6   8      207.79      214.28      6.62 o
   2   6   8       78.01       76.93      4.96 o
   3   6   8      319.62      317.10     10.13 o
   4   6   8     1348.10     1340.39     22.69 o
   5   6   8      212.68      224.34      9.48 o
   6   6   8        2.59       -3.42      3.73 o
   7   6   8       13.86       14.93      5.53 o
   8   6   8      338.44      343.42     13.73 o
   9   6   8       61.16       49.59      9.19 o
  10   6   8        2.35        5.74     11.14 o
  11   6   8       14.96        7.19      8.21 o
  12   6   8       15.65       42.87     10.27 o
  13   6   8        0.04       -6.23      8.41 o
  14   6   8        0.14       -6.54      8.96 o
  15   6   8        7.30       15.09     10.35 o
  16   6   8       12.39        3.84     17.41 o
   1   7   8      188.43      180.97      7.43 o
   2   7   8     2676.25     2705.20     39.34 o
   3   7   8      106.52       90.02      6.36 o
   4   7   8      363.15      339.73     10.37 o
   5   7   8       25.58       17.80      4.71 o
   6   7   8      304.78      329.96     12.26 o
   7   7   8        3.43        2.80      5.34 o
   8   7   8      252.30      251.30     11.83 o
   9   7   8       32.34       28.23      8.65 o
  10   7   8      240.53      228.85     15.98 o
  11   7   8       18.61       23.14      9.11 o
  12   7   8       15.06       26.08     10.19 o
  13   7   8        4.22       -3.96      8.96 o
  14   7   8       26.05       45.65     11.69 o
  15   7   8        1.40        3.74     10.14 o
   0   8   8      953.86      939.79     25.01 o
   1   8   8      307.69      277.68     10.28 o
   2   8   8        3.13        6.73      4.08 o
   3   8   8      210.94      211.99      8.91 o
   4   8   8      355.97      351.55     21.48 o
   5   8   8      124.53      107.05      7.84 o
   6   8   8        0.80        7.57      5.42 o
   7   8   8       21.59       13.35      5.87 o
   8   8   8      293.40      322.38     15.11 o
   9   8   8       49.67       62.20     10.36 o
  10   8   8        0.44        5.52      8.47 o
  11   8   8       13.15       18.18      9.36 o
  12   8   8       38.29       42.91     11.23 o
  13   8   8        8.18       12.61     10.26 o
  14   8   8        0.37       -0.94     10.14 o
   1   9   8       23.85       12.17      5.75 o
   2   9   8      121.46      113.19     10.17 o
   3   9   8      103.86       96.58      8.53 o
   4   9   8        0.16        1.56      5.81 o
   5   9   8       48.47       54.66      6.64 o
   6   9   8      201.42      215.06     13.82 o
   7   9   8       53.38       48.24      7.33 o
   8   9   8       28.19       14.38      6.42 o
   9   9   8        0.16        3.68      9.27 o
  10   9   8       58.99       70.80     13.48 o
  11   9   8        0.88       -8.25      8.25 o
  12   9   8        7.93        1.76      9.41 o
  13   9   8        6.95        5.02     14.10 o
   0  10   8       54.04       61.11     10.35 o
   1  10   8       12.45        4.43      6.36 o
   2  10   8        3.32       -2.45      5.47 o
   3  10   8       12.82        6.21      6.09 o
   4  10   8       80.58       86.77      9.02 o
   5  10   8       64.09       69.41      7.43 o
   6  10   8        0.69        0.03      5.57 o
   7  10   8        8.62        4.60      6.18 o
   8  10   8       19.61       23.72      9.20 o
   9  10   8       19.95       22.61     10.08 o
  10  10   8        2.35       13.25      8.96 o
  11  10   8        9.20       18.94     10.17 o
   1  11   8        7.42        1.89      5.89 o
   2  11   8        0.70       -4.29      6.34 o
   3  11   8        7.40       -0.41      6.60 o
   4  11   8       39.35       53.26      9.31 o
   5  11   8        7.59        8.71      6.20 o
   6  11   8       10.04       21.85      6.75 o
   7  11   8       12.05        5.07      6.68 o
   8  11   8        3.44       -6.76      7.13 o
   9  11   8        0.68        4.63      9.42 o
   0  12   8       35.36       52.69     11.42 o
   1  12   8        0.11        4.47      6.50 o
   2  12   8        4.43       16.16      8.58 o
   3  12   8        1.47       15.28      7.31 o
   4  12   8        1.67        1.51      7.45 o
   5  12   8        1.71        1.79      6.35 o
   6  12   8        6.77        6.67      6.73 o
   7  12   8        1.93       -2.89      7.12 o
   1  13   8        0.03        5.38     14.53 o
   2  13   8       16.06       18.03      8.02 o
   3  13   8       10.18       23.36     14.25 o
   1   1   9      278.45      252.93      6.51 o
   2   1   9      183.54      171.53      5.85 o
   3   1   9      167.16      169.61      6.02 o
   4   1   9      897.72      996.92     19.03 o
   5   1   9      307.03      328.04      9.26 o
   6   1   9      485.51      496.27     12.01 o
   7   1   9        4.08        4.81      3.38 o
   8   1   9        0.60       -1.45      4.76 o
   9   1   9      154.63      154.54     10.10 o
  10   1   9       46.31       39.40      7.36 o
  11   1   9       85.92       77.66      8.99 o
  12   1   9       17.66       15.75      6.80 o
  13   1   9       37.18       50.15      8.76 o
  14   1   9        5.86       24.28      8.02 o
  15   1   9       11.91       41.39     10.74 o
  16   1   9        0.00      -11.20     11.57 o
  17   1   9        0.86        7.29     17.03 o
   0   2   9      526.56      606.88     13.89 o
   1   2   9       31.76       44.23      3.39 o
   2   2   9      984.71      927.70     13.65 o
   3   2   9      145.95      129.54      4.67 o
   4   2   9      303.97      401.05      8.24 o
   5   2   9       18.40        8.74      3.18 o
   6   2   9      294.28      290.43      7.88 o
   7   2   9      648.59      631.81     13.67 o
   8   2   9       16.43       12.93      4.00 o
   9   2   9       85.77       75.23      8.30 o
  10   2   9       39.85       28.48     12.05 o
  11   2   9       36.24       40.87      7.78 o
  12   2   9        7.17        7.13      6.55 o
  13   2   9        0.45        5.77      6.70 o
  14   2   9        1.84       -6.50      8.71 o
  15   2   9       26.63       34.38     13.37 o
  16   2   9        0.10       -1.98     12.02 o
  17   2   9        6.51        3.93     13.22 o
   1   3   9       80.34       70.46      3.76 o
   2   3   9     2639.56     2866.34     34.53 o
   3   3   9      865.63      830.62     12.09 o
   4   3   9       30.11       32.29      2.69 o
   5   3   9     1096.10     1122.05     16.09 o
   6   3   9      169.07      155.43      6.51 o
   7   3   9      174.98      173.66      6.57 o
   8   3   9      310.86      282.81      8.80 o
   9   3   9      250.24      248.07     11.83 o
  10   3   9      285.52      261.28     13.14 o
  11   3   9       32.40       13.95      6.55 o
  12   3   9        8.87        0.86      7.65 o
  13   3   9       36.54       46.00     12.94 o
  14   3   9        8.49       32.37     16.13 o
  15   3   9        1.15       -8.94     11.13 o
  16   3   9        1.78        8.91     12.77 o
  17   3   9        4.24       11.55     13.76 o
   0   4   9     1879.09     1962.50     27.94 o
   1   4   9       88.88       72.37      3.37 o
   2   4   9      104.58       84.94      5.90 o
   3   4   9      772.33      699.07     23.12 o
   4   4   9      121.67      123.94      5.83 o
   5   4   9      495.07      493.80     15.07 o
   6   4   9       29.01       25.29      3.72 o
   7   4   9      424.25      411.99     10.48 o
   8   4   9       87.02       85.77      7.15 o
   9   4   9      199.20      205.00     10.61 o
  10   4   9        1.04       -0.42      9.21 o
  11   4   9      162.51      175.55     18.05 o
  12   4   9       21.91       -0.26     15.24 o
  13   4   9        0.15       -9.73      9.73 o
  14   4   9        5.90        3.98     12.17 o
  15   4   9       16.27        4.88     10.41 o
  16   4   9        0.32       24.54     11.75 o
   1   5   9      268.68      259.08      7.24 o
   2   5   9       87.20       93.02      5.51 o
   3   5   9      674.29      654.31     14.68 o
   4   5   9      253.42      246.25     12.41 o
   5   5   9       81.59       87.27      5.60 o
   6   5   9       37.13       35.22      4.94 o
   7   5   9        0.05       -2.58      3.76 o
   8   5   9       18.68        7.25      3.66 o
   9   5   9      787.69      820.97     23.07 o
  10   5   9        3.17        0.31      7.16 o
  11   5   9      110.48       96.78     11.95 o
  12   5   9        0.50       -3.37      8.08 o
  13   5   9       77.76       84.09     16.68 o
  14   5   9        0.50        8.40      9.79 o
  15   5   9       40.84       27.13     11.30 o
  16   5   9        0.41       18.47     11.30 o
   0   6   9       54.37       51.05      5.53 o
   1   6   9      692.16      709.06     14.23 o
   2   6   9       28.92       29.15      4.47 o
   3   6   9      561.93      592.47     15.08 o
   4   6   9      485.10      498.60     12.58 o
   5   6   9      322.05      343.40     12.87 o
   6   6   9       61.31       63.35      5.98 o
   7   6   9      101.42      100.57      8.05 o
   8   6   9        3.84        0.73      5.27 o
   9   6   9        6.44        5.98      6.48 o
  10   6   9       11.74       12.94      8.51 o
  11   6   9       39.10       45.81     12.26 o
  12   6   9       18.76       14.11      9.41 o
  13   6   9       18.70       24.61     10.14 o
  14   6   9        9.73        2.38      9.69 o
  15   6   9        2.04        6.77     10.77 o
   1   7   9       33.19       27.98      4.11 o
   2   7   9      107.39      123.67      6.76 o
   3   7   9      216.78      219.55      8.82 o
   4   7   9       53.26       45.35      6.25 o
   5   7   9      240.57      247.93     11.26 o
   6   7   9       65.12       70.63      7.28 o
   7   7   9       66.37       63.88      7.43 o
   8   7   9        6.35        2.09      5.53 o
   9   7   9       17.13       13.08      6.96 o
  10   7   9        0.53       -2.97      7.96 o
  11   7   9       64.96       73.81     11.43 o
  12   7   9        3.54        3.92      9.10 o
  13   7   9        0.02        5.87      9.50 o
  14   7   9        4.81       14.26     11.73 o
   0   8   9        0.32        0.67     15.62 o
   1   8   9       41.90       27.04      4.97 o
   2   8   9       20.36       21.01      6.50 o
   3   8   9       51.19       61.56      9.61 o
   4   8   9       17.28       20.46      6.64 o
   5   8   9        0.09       -4.76      4.76 o
   6   8   9        0.93        6.69      5.50 o
   7   8   9       47.46       55.84      7.39 o
   8   8   9        0.01        7.64      6.01 o
   9   8   9       26.80       26.97      8.26 o
  10   8   9        1.44        6.10      8.55 o
  11   8   9       11.60       17.12     10.01 o
  12   8   9        1.15        8.20     14.18 o
  13   8   9        2.96       -3.01      9.56 o
   1   9   9      184.08      174.13     10.53 o
   2   9   9        9.02        1.03      5.92 o
   3   9   9      186.84      175.64     11.23 o
   4   9   9        0.42       -5.56      5.77 o
   5   9   9        1.61       -5.41      6.00 o
   6   9   9        2.66        4.41      5.84 o
   7   9   9        9.27       11.56      6.15 o
   8   9   9        1.59        5.09      6.25 o
   9   9   9       75.10      114.81     27.17 o
  10   9   9        0.78       -0.50      9.72 o
  11   9   9        0.31        4.85      9.17 o
  12   9   9        0.06        2.82     10.00 o
   0  10   9      111.29      115.47     13.54 o
   1  10   9       23.51       30.62      7.17 o
   2  10   9       10.24       14.73      6.58 o
   3  10   9        2.77        1.32      6.39 o
   4  10   9        2.74        5.33     10.46 o
   5  10   9        1.44       -2.82      5.44 o
   6  10   9        5.84        5.21      5.98 o
   7  10   9      111.77      154.54     10.60 o
   8  10   9        7.53        9.99      6.57 o
   9  10   9       19.24       14.45      7.80 o
  10  10   9        0.02        4.58      9.15 o
  11  10   9        6.00       19.40     11.06 o
   1  11   9       23.67       31.57      7.63 o
   2  11   9       34.85       35.98      7.73 o
   3  11   9       20.53       30.41      7.79 o
   4  11   9        6.52       13.43      7.53 o
   5  11   9       27.73       20.18      6.74 o
   6  11   9        2.29       -0.46      6.21 o
   7  11   9        0.03       -4.92      6.47 o
   8  11   9        0.54        4.95      7.00 o
   9  11   9       34.96       41.05      9.29 o
   0  12   9       11.03       -9.38      9.38 o
   1  12   9       17.76       17.50      7.75 o
   2  12   9        0.01       -1.10      8.28 o
   3  12   9       29.12       43.35      8.94 o
   4  12   9       29.59       29.09      7.10 o
   5  12   9        2.81       -3.70      6.70 o
   6  12   9        0.66       -6.60      6.60 o
   1  13   9        0.74       -7.32      7.32 o
   0   0  10     1129.14     1019.77     41.74 o
   1   0  10      100.00      107.54      7.54 o
   2   0  10        6.03        5.64      4.13 o
   3   0  10     1154.21     1342.43     30.84 o
   4   0  10     3152.52     3214.67     78.86 o
   5   0  10      697.68      720.28     47.12 o
   6   0  10      189.17      201.86     33.93 o
   7   0  10      108.27       77.44     10.87 o
   8   0  10     1021.73     1072.61     61.59 o
   9   0  10      547.02      538.00     24.53 o
  10   0  10       32.70       20.00     16.77 o
  11   0  10       32.43       22.56      9.84 o
  12   0  10       52.92       72.59     12.85 o
  13   0  10        5.81       -6.44      9.08 o
  14   0  10        7.56       10.26     10.75 o
  15   0  10        6.37        7.04     17.80 o
  16   0  10       48.63       73.76     22.79 o
   1   1  10      446.35      482.53     10.37 o
   2   1  10     1496.14     1440.22     22.64 o
   3   1  10      208.98      197.44      8.09 o
   4   1  10      144.51      151.59      8.17 o
   5   1  10       27.13       12.50      3.86 o
   6   1  10     1144.44     1157.65     21.65 o
   7   1  10       68.22       64.09      6.79 o
   8   1  10       33.47       19.63      5.88 o
   9   1  10        0.97       -5.46      5.46 o
  10   1  10      133.93      151.75     10.83 o
  11   1  10       25.34       31.06      7.34 o
  12   1  10       16.85       15.17      7.61 o
  13   1  10       18.67        7.31     10.90 o
  14   1  10       33.57       43.82      9.17 o
  15   1  10        0.96        0.55      8.84 o
  16   1  10        0.29        8.82     12.94 o
  17   1  10        0.19      -11.11     13.03 o
   0   2  10     1162.36     1156.31     22.89 o
   1   2  10     1351.20     1378.75     20.08 o
   2   2  10        0.95       -2.56      2.56 o
   3   2  10      111.13      116.27      5.75 o
   4   2  10      841.41      839.38     15.39 o
   5   2  10      207.18      211.07     10.15 o
   6   2  10      184.51      165.47      6.61 o
   7   2  10      539.93      574.98     13.05 o
   8   2  10      725.58      708.28     15.99 o
   9   2  10       20.98       23.67      6.73 o
  10   2  10       44.04       34.05      7.57 o
  11   2  10        1.80        1.20      8.43 o
  12   2  10       12.74       20.64      7.07 o
  13   2  10        0.01       -0.97      9.13 o
  14   2  10        0.18       -3.47      8.62 o
  15   2  10        0.15        2.28     11.81 o
  16   2  10        1.43       38.22     15.24 o
  17   2  10        0.00        6.74     14.03 o
   1   3  10       36.19       36.76      3.68 o
   2   3  10      528.62      530.25     10.89 o
   3   3  10      305.26      297.79      6.48 o
   4   3  10       11.18        3.66      2.75 o
   5   3  10        5.15        5.37      3.09 o
   6   3  10       73.02       76.76      4.66 o
   7   3  10        2.41        0.99      3.23 o
   8   3  10       49.42       49.55      4.48 o
   9   3  10      538.82      570.84     21.03 o
  10   3  10      378.16      440.88     16.07 o
  11   3  10      205.05      205.35     12.02 o
  12   3  10       25.00        8.94      8.18 o
  13   3  10        2.63      -10.09     11.78 o
  14   3  10       12.55       33.72     13.40 o
  15   3  10        0.00       -6.11     11.37 o
  16   3  10        0.87        5.76     13.40 o
   0   4  10      270.40      292.71     11.91 o
   1   4  10      288.68      300.72      9.03 o
   2   4  10      358.72      403.27      8.96 o
   3   4  10       48.13       54.30      3.59 o
   4   4  10      238.60      261.13      6.89 o
   5   4  10       18.19       21.88      3.45 o
   6   4  10       10.17       11.62      4.23 o
   7   4  10       52.75       56.70      6.24 o
   8   4  10       72.82       65.99      6.83 o
   9   4  10       14.29       17.35      6.02 o
  10   4  10       30.83       12.97      7.45 o
  11   4  10        1.34       -9.47      9.47 o
  12   4  10       52.69       28.43     11.59 o
  13   4  10        2.91       -9.59      9.59 o
  14   4  10        6.00       16.17     13.32 o
  15   4  10        0.75        7.03     12.72 o
  16   4  10        0.04       -5.32     11.09 o
   1   5  10        1.61       -1.26      3.01 o
   2   5  10      224.52      224.76      7.55 o
   3   5  10      578.31      574.31     13.19 o
   4   5  10       17.11       12.97      4.04 o
   5   5  10      557.39      536.87     13.10 o
   6   5  10      127.54      124.27      6.01 o
   7   5  10        9.98       -0.52      3.52 o
   8   5  10        5.06        4.35      3.99 o
   9   5  10        3.49        4.83      6.37 o
  10   5  10        0.89        3.61      8.05 o
  11   5  10        9.37       -4.22      8.16 o
  12   5  10       10.63       -6.75      8.43 o
  13   5  10        0.52       -3.32     10.62 o
  14   5  10        0.08        2.06      9.81 o
  15   5  10        0.46        7.45      9.96 o
  16   5  10        3.41       14.62     11.26 o
   0   6  10      431.73      447.01     13.54 o
   1   6  10        5.52        6.73      4.45 o
   2   6  10        5.08        4.73      4.14 o
   3   6  10       13.52       11.68      4.62 o
   4   6  10      673.43      645.70     13.60 o
   5   6  10      420.50      407.39     11.82 o
   6   6  10       10.54        5.37      5.12 o
   7   6  10        9.41        2.16      5.70 o
   8   6  10      101.16      106.30      8.58 o
   9   6  10       55.32       45.47     10.35 o
  10   6  10        5.69       10.77      8.32 o
  11   6  10        2.01        6.45      8.47 o
  12   6  10       10.63       30.84     12.88 o
  13   6  10        0.89        6.55      9.65 o
  14   6  10        0.44       -2.72      9.82 o
  15   6  10        4.77        3.13     10.46 o
   1   7  10      320.30      332.67     10.65 o
   2   7  10     1755.27     1712.43     28.29 o
   3   7  10      599.75      589.10     25.33 o
   4   7  10      205.35      189.12     11.48 o
   5   7  10       70.19       72.25      7.31 o
   6   7  10      210.72      189.97     10.39 o
   7   7  10       19.36       16.44      5.97 o
   8   7  10       45.74       52.30      7.36 o
   9   7  10       10.58       20.67      7.29 o
  10   7  10       82.99      104.35     12.41 o
  11   7  10        4.36       11.05      9.15 o
  12   7  10       25.76       40.76     10.93 o
  13   7  10        6.67        0.22     11.42 o
  14   7  10       29.83       37.31     12.20 o
   0   8  10      950.53      876.31     32.66 o
   1   8  10       59.63       46.84      7.60 o
   2   8  10       16.81       27.02      6.68 o
   3   8  10       97.33      111.39      9.68 o
   4   8  10      444.96      447.59     18.81 o
   5   8  10       62.80       59.37      7.02 o
   6   8  10        0.62        4.63      5.73 o
   7   8  10        2.86       -1.22      5.70 o
   8   8  10      226.23      246.26     13.71 o
   9   8  10       35.65       55.83      8.28 o
  10   8  10        0.00       -1.07      8.18 o
  11   8  10        5.66       -7.50      8.08 o
  12   8  10       19.31       31.06     10.96 o
  13   8  10        2.61       -5.33      9.73 o
   1   9  10       19.07       24.89      6.67 o
   2   9  10      294.26      307.47     13.93 o
   3   9  10       35.46       31.36      7.34 o
   4   9  10       15.02       24.26      7.22 o
   5   9  10        0.01       -1.42      5.52 o
   6   9  10      115.87      128.85     10.36 o
   7   9  10       10.83       11.89      6.37 o
   8   9  10        0.00        7.98      6.42 o
   9   9  10        1.23       11.30      6.86 o
  10   9  10      101.81      119.06     13.99 o
  11   9  10        0.97        6.90      9.61 o
  12   9  10       10.72       20.48     10.74 o
   0  10  10      168.11      172.85     19.21 o
   1  10  10        0.48       -1.79      6.30 o
   2  10  10        2.53        6.15      6.61 o
   3  10  10        6.28       11.17      7.00 o
   4  10  10       86.45       79.93      9.56 o
   5  10  10        7.98        1.47      6.02 o
   6  10  10        6.61        6.61      6.32 o
   7  10  10        0.09       17.59      6.94 o
   8  10  10       24.52       24.08      7.66 o
   9  10  10        0.21       -1.46      7.37 o
  10  10  10        3.09        7.77      9.34 o
   1  11  10        1.36        0.55      7.03 o
   2  11  10        9.85        7.09      7.39 o
   3  11  10        8.00       12.75      7.79 o
   4  11  10        1.17       -6.89      6.89 o
   5  11  10        0.37       -6.13      6.13 o
   6  11  10       11.97       17.04      7.13 o
   7  11  10        0.37       -6.48      6.48 o
   8  11  10        9.12       17.77      7.73 o
   9  11  10        2.10       -6.49     11.63 o
   0  12  10        0.03       -9.78      9.78 o
   1  12  10        4.66       -2.51      7.62 o
   2  12  10        0.44       -7.31      7.31 o
   3  12  10        0.01       17.74      8.36 o
   4  12  10        0.35       -1.47      6.49 o
   5  12  10        0.12       -4.03      6.69 o
   6  12  10       12.26        7.61      7.59 o
   1   1  11       68.08       73.05      6.41 o
   2   1  11      467.90      471.90     10.90 o
   3   1  11     1160.43     1180.22     22.26 o
   4   1  11      474.86      490.71     13.08 o
   5   1  11        4.69        0.16      4.92 o
   6   1  11       19.92       30.10      6.16 o
   7   1  11        4.22       -2.87      2.87 o
   8   1  11       15.48       20.14      6.38 o
   9   1  11      152.54      127.71     10.13 o
  10   1  11        4.23       -5.75      5.75 o
  11   1  11        6.87        0.08      6.07 o
  12   1  11        0.26       -1.78      7.91 o
  13   1  11        4.31       -3.54      7.03 o
  14   1  11        2.23        5.33      7.70 o
  15   1  11        2.00       10.28     10.14 o
  16   1  11        0.16       -9.42     13.83 o
  17   1  11        3.00       -8.71     19.46 o
   0   2  11      395.35      414.72     13.67 o
   1   2  11       15.66        3.74      3.36 o
   2   2  11      676.31      651.85     13.20 o
   3   2  11     2196.30     2354.97     38.06 o
   4   2  11        0.65        2.82      3.40 o
   5   2  11      834.68      853.91     22.07 o
   6   2  11      174.11      172.49      6.96 o
   7   2  11      601.50      597.54     12.71 o
   8   2  11        7.22        3.72      4.53 o
   9   2  11      693.60      816.21     22.04 o
  10   2  11      122.17      126.60     10.24 o
  11   2  11        0.23       -0.75      6.03 o
  12   2  11        2.39       -6.54      6.54 o
  13   2  11        0.34        3.57      8.36 o
  14   2  11        2.40      -10.59     10.59 o
  15   2  11       14.49       31.73     18.44 o
  16   2  11        1.93        0.78     22.79 o
   1   3  11       87.14       71.09      4.70 o
   2   3  11      186.32      185.18      6.59 o
   3   3  11        0.19       -0.45      2.52 o
   4   3  11       66.73       73.79      4.58 o
   5   3  11      724.09      721.17     14.43 o
   6   3  11        6.91        0.22      3.10 o
   7   3  11      233.51      218.07      9.47 o
   8   3  11      468.78      499.04     11.78 o
   9   3  11      128.45      131.25      8.04 o
  10   3  11       68.43       52.05      7.85 o
  11   3  11        0.24       -0.67      7.37 o
  12   3  11       40.42       25.03     19.59 o
  13   3  11       20.44       10.48     12.07 o
  14   3  11        4.36        4.29     12.03 o
  15   3  11        0.92       -5.95     11.84 o
  16   3  11        1.55       -6.41     11.99 o
   0   4  11       53.81       44.13      4.97 o
   1   4  11       54.10       65.16      3.99 o
   2   4  11      169.04      162.38      5.99 o
   3   4  11      481.81      497.32     10.35 o
   4   4  11       77.18       89.78      5.03 o
   5   4  11      292.69      290.58      8.89 o
   6   4  11        3.07       -2.96      3.53 o
   7   4  11      880.97      902.64     19.91 o
   8   4  11        3.93        2.02      3.94 o
   9   4  11      165.81      180.63     12.38 o
  10   4  11       19.15       14.73     17.93 o
  11   4  11        5.68        3.85     10.22 o
  12   4  11        2.59        9.96     10.77 o
  13   4  11       14.18       16.92     12.38 o
  14   4  11        0.01        5.77     22.02 o
  15   4  11        0.17        8.81     12.94 o
  16   4  11        7.90        8.49     14.33 o
   1   5  11      995.43     1016.70     17.29 o
   2   5  11       50.63       43.07      4.99 o
   3   5  11     1752.33     1812.21     30.67 o
   4   5  11        1.24        0.86      3.23 o
   5   5  11        1.68        1.95      4.05 o
   6   5  11      179.03      151.56      9.92 o
   7   5  11       80.04       90.31      8.52 o
   8   5  11       20.89       23.53      6.66 o
   9   5  11      101.99      106.28     11.16 o
  10   5  11       58.72       72.77     13.31 o
  11   5  11       27.89       14.07     10.95 o
  12   5  11        0.42        2.94      8.58 o
  13   5  11       26.12       35.57     10.90 o
  14   5  11       13.39       34.41     11.69 o
  15   5  11        8.16       21.13     11.32 o
   0   6  11        0.27       -5.12      5.12 o
   1   6  11      673.01      666.24     13.46 o
   2   6  11       15.30       15.51      4.22 o
   3   6  11      131.70      124.43     15.80 o
   4   6  11       25.75       20.53      5.33 o
   5   6  11       19.63        9.13      5.98 o
   6   6  11       29.40       24.96      6.03 o
   7   6  11        9.74        6.41      5.57 o
   8   6  11       38.43       32.35      8.61 o
   9   6  11        1.74        1.57      6.51 o
  10   6  11       10.92       17.94      9.16 o
  11   6  11       73.32       57.30     13.11 o
  12   6  11        0.22       -3.06      8.57 o
  13   6  11       12.93       15.70     10.13 o
  14   6  11        9.04        8.33     10.67 o
  15   6  11        1.43       -8.03     10.20 o
   1   7  11       84.15       92.36     10.61 o
   2   7  11       43.83       30.03      7.13 o
   3   7  11      363.63      352.62     15.00 o
   4   7  11      137.04      131.28     10.22 o
   5   7  11       26.32       17.75      5.95 o
   6   7  11        1.36        6.13      5.56 o
   7   7  11        0.39        4.35     10.47 o
   8   7  11        9.83       -0.15      5.77 o
   9   7  11        9.97        8.65      7.42 o
  10   7  11       12.88       10.84      9.03 o
  11   7  11       24.75        7.45      9.07 o
  12   7  11        2.47       -8.85      8.85 o
  13   7  11        0.10       -0.55      9.19 o
  14   7  11        0.91       13.54     11.12 o
   0   8  11       43.37       47.67     14.73 o
   1   8  11       13.52       21.77      6.76 o
   2   8  11       16.46       23.61      6.92 o
   3   8  11       39.96       43.51      8.01 o
   4   8  11       25.42       13.16      6.86 o
   5   8  11       37.20       30.48      6.47 o
   6   8  11       29.02       30.24      6.75 o
   7   8  11        1.98        4.42      6.12 o
   8   8  11        4.82       -6.52      7.13 o
   9   8  11        7.51        8.61      7.90 o
  10   8  11        9.08        2.40      8.95 o
  11   8  11        0.05        7.60      9.74 o
  12   8  11        2.07       -4.67      9.45 o
  13   8  11        2.79        7.58     10.57 o
   1   9  11        0.44       -3.96      6.10 o
   2   9  11       20.95       13.08      7.05 o
   3   9  11        3.01       -6.11      6.11 o
   4   9  11        0.99        2.15      6.56 o
   5   9  11       33.00       24.71      6.60 o
   6   9  11        7.13        7.67      6.23 o
   7   9  11        2.97        3.69      6.17 o
   8   9  11       22.42       33.32      7.50 o
   9   9  11       32.26       50.47      8.41 o
  10   9  11       11.29       28.20     10.63 o
  11   9  11        1.36        1.15      9.72 o
  12   9  11        3.06       -3.33     19.98 o
   0  10  11        3.47       -9.42      9.42 o
   1  10  11        0.85       -4.50      6.88 o
   2  10  11        0.09       -6.79      6.79 o
   3  10  11       94.15       89.25     10.20 o
   4  10  11        2.79        2.82      7.98 o
   5  10  11        8.96        2.46      6.35 o
   6  10  11        0.11       -2.70      6.11 o
   7  10  11       34.66       38.05     10.23 o
   8  10  11        6.33       10.87      7.29 o
   9  10  11        0.45       -1.14      7.13 o
  10  10  11        0.10        9.68      9.88 o
   1  11  11       52.70       47.72      9.20 o
   2  11  11        0.01        0.14      7.60 o
   3  11  11       62.89       85.15     21.99 o
   4  11  11       10.30       26.63      7.10 o
   5  11  11        3.98        4.84      6.70 o
   6  11  11        3.96       -0.18      7.38 o
   7  11  11        1.10       -3.31      6.93 o
   8  11  11        0.77        8.05      7.60 o
   0  12  11        0.03        0.34     10.77 o
   1  12  11       36.38       47.00      9.62 o
   2  12  11        4.29        6.95      8.30 o
   3  12  11       20.28       24.58      9.09 o
   4  12  11        2.24        3.99      7.12 o
   5  12  11       22.79       24.64      7.93 o
   0   0  12      139.61      109.86     10.32 o
   1   0  12        2.63       -4.65      4.65 o
   2   0  12     1248.94     1223.51     31.85 o
   3   0  12     1130.69     1130.59     28.53 o
   4   0  12     7122.06     7882.89    180.81 o
   5   0  12     1331.52     1293.90     39.74 o
   6   0  12        0.23        0.98      7.33 o
   7   0  12      177.22      159.62     13.14 o
   8   0  12      549.22      552.91     25.33 o
   9   0  12       33.78       44.97     11.31 o
  10   0  12        2.10       -7.81      7.81 o
  11   0  12       32.04        7.98     21.26 o
  12   0  12       10.99        2.37      9.86 o
  13   0  12        2.19        1.79     10.14 o
  14   0  12        8.32        3.71     11.41 o
  15   0  12        8.32        8.46     12.67 o
  16   0  12       36.08       40.21     23.56 o
   1   1  12      197.55      158.47      6.41 o
   2   1  12      963.15     1049.80     18.76 o
   3   1  12     1059.97     1007.28     20.47 o
   4   1  12        0.67       11.48      4.80 o
   5   1  12       70.35       41.14      6.37 o
   6   1  12      613.99      599.25     14.71 o
   7   1  12       39.28       47.31      5.56 o
   8   1  12       38.87       46.17      5.50 o
   9   1  12        7.03       -1.08      6.17 o
  10   1  12       56.11       66.00      8.46 o
  11   1  12        6.39        3.45      6.49 o
  12   1  12        4.60       -6.64      6.64 o
  13   1  12        4.06        4.38      7.58 o
  14   1  12        7.50       10.52      9.32 o
  15   1  12        1.25      -17.62     24.84 o
  16   1  12        0.01       -6.60     15.49 o
   0   2  12      285.13      301.30     12.09 o
   1   2  12      150.03      134.22      6.99 o
   2   2  12       13.31        8.65      3.54 o
   3   2  12      505.47      486.93     12.83 o
   4   2  12      101.11      108.34      6.30 o
   5   2  12      580.80      616.23     13.65 o
   6   2  12       47.52       55.05      5.82 o
   7   2  12      144.26      151.50      7.00 o
   8   2  12      665.27      718.49     17.17 o
   9   2  12       33.16       48.67      5.79 o
  10   2  12      187.21      217.30     12.73 o
  11   2  12       12.96       10.45      6.86 o
  12   2  12        1.34       -4.16      6.55 o
  13   2  12        1.72       20.14     15.19 o
  14   2  12        4.61       17.04     12.40 o
  15   2  12        0.12        2.74     12.95 o
  16   2  12        0.84       17.08     14.12 o
   1   3  12      210.10      217.95      9.52 o
   2   3  12      195.58      208.95      8.61 o
   3   3  12      537.06      570.34     11.98 o
   4   3  12      196.32      188.23      7.00 o
   5   3  12        5.75        4.42      3.64 o
   6   3  12      100.42      110.96      6.58 o
   7   3  12      203.96      203.45      8.16 o
   8   3  12        1.70        1.20      5.00 o
   9   3  12        2.28        4.77      4.93 o
  10   3  12        1.23       -5.92      7.11 o
  11   3  12       14.59       -4.53     10.85 o
  12   3  12        0.42        5.89     10.77 o
  13   3  12       13.74        4.09     11.38 o
  14   3  12        0.12       -0.70     11.55 o
  15   3  12        0.85        0.36     12.40 o
  16   3  12        0.41       -3.26     16.65 o
   0   4  12      190.05      209.22      9.65 o
   1   4  12      209.71      191.59      6.77 o
   2   4  12      251.30      266.92      7.83 o
   3   4  12        1.49        2.59      3.43 o
   4   4  12      223.39      196.72      7.87 o
   5   4  12       43.39       37.29      4.66 o
   6   4  12       44.65       42.87      5.51 o
   7   4  12       46.90       54.89      4.84 o
   8   4  12      676.81      644.87     27.65 o
   9   4  12        0.01        1.72     10.72 o
  10   4  12      154.32      108.37     15.57 o
  11   4  12       14.63       24.05     11.77 o
  12   4  12        1.89      -10.14     10.14 o
  13   4  12        0.12       -6.80     11.39 o
  14   4  12        0.94       -3.88     12.22 o
  15   4  12        0.41       -7.44     12.58 o
   1   5  12      127.36      127.90      7.44 o
   2   5  12       50.74       60.20      5.75 o
   3   5  12        4.50        4.76      3.37 o
   4   5  12      123.25      113.67      7.23 o
   5   5  12       78.58       70.13      5.46 o
   6   5  12      262.78      257.98     17.45 o
   7   5  12        2.64        5.57      6.11 o
   8   5  12       94.28      113.00      9.70 o
   9   5  12       70.33       73.39     10.83 o
  10   5  12       33.42       22.49      8.24 o
  11   5  12        0.03        0.96     10.95 o
  12   5  12        1.53       -2.29     11.29 o
  13   5  12        0.57        0.53      9.63 o
  14   5  12        0.75        7.71     10.34 o
  15   5  12        0.35       -7.65     10.26 o
   0   6  12       47.70       31.22      7.38 o
   1   6  12      163.87      161.83      8.10 o
   2   6  12       71.07       58.51      7.18 o
   3   6  12        0.86        3.16      5.95 o
   4   6  12        4.49        5.14      5.13 o
   5   6  12       58.26       54.06      6.98 o
   6   6  12       88.44       91.34      8.26 o
   7   6  12       74.86       66.19      7.60 o
   8   6  12       56.40       67.02      7.96 o
   9   6  12        5.04        5.07      9.65 o
  10   6  12       18.06       11.97      9.02 o
  11   6  12        0.93        4.49      9.01 o
  12   6  12        8.56        1.63      9.28 o
  13   6  12        0.06       12.85     10.05 o
  14   6  12        0.06       11.94     11.04 o
   1   7  12      223.19      208.07     12.19 o
   2   7  12      145.12      127.99     10.30 o
   3   7  12      138.67      121.38     10.09 o
   4   7  12       31.10       18.75      6.01 o
   5   7  12      283.95      298.83     12.88 o
   6   7  12       14.24       25.67      7.06 o
   7   7  12      123.56      100.02      8.84 o
   8   7  12        0.00       -0.10      5.85 o
   9   7  12       31.71       29.16      8.51 o
  10   7  12       13.20       16.71      8.01 o
  11   7  12        3.80        6.05      8.91 o
  12   7  12        6.75       -1.28      9.05 o
  13   7  12        1.49        4.69     10.21 o
   0   8  12       32.28       24.59     10.45 o
   1   8  12       82.55       77.83      9.10 o
   2   8  12        2.19       -2.78      7.24 o
   3   8  12      107.36       99.22      9.68 o
   4   8  12       82.01       86.46      9.57 o
   5   8  12       60.61       62.13      7.68 o
   6   8  12       16.11       17.25      6.55 o
   7   8  12       47.66       46.98      8.88 o
   8   8  12       32.14       43.30      7.77 o
   9   8  12        5.03        5.00      6.83 o
  10   8  12        2.42       -4.28      7.38 o
  11   8  12       17.89       19.75     15.28 o
  12   8  12       10.18       16.23     10.52 o
   1   9  12       53.73       92.82     28.09 o
   2   9  12      188.75      193.20     12.80 o
   3   9  12       50.78       52.64      8.76 o
   4   9  12        3.01        2.24      6.94 o
   5   9  12        2.89        2.36      5.87 o
   6   9  12       13.45        9.54      6.66 o
   7   9  12       19.15       18.30      7.10 o
   8   9  12       35.32       44.70      8.31 o
   9   9  12       10.75       24.61      7.78 o
  10   9  12       69.71       85.38     13.37 o
  11   9  12       11.58       14.12     10.29 o
   0  10  12       80.08       85.72     14.35 o
   1  10  12       12.70       11.60     11.02 o
   2  10  12        0.07        5.61      7.56 o
   3  10  12        4.35        9.42      7.66 o
   4  10  12       42.32       27.11      8.88 o
   5  10  12        0.82        7.31      7.31 o
   6  10  12        5.97       -0.99      6.60 o
   7  10  12        1.06        3.59      6.84 o
   8  10  12       14.59       10.42      7.60 o
   9  10  12        4.28       10.34      7.75 o
   1  11  12        1.21       -4.19      7.65 o
   2  11  12        4.84        4.80      7.89 o
   3  11  12        0.07        7.76      8.31 o
   4  11  12        1.36        4.85      6.84 o
   5  11  12        0.91       11.27      8.48 o
   6  11  12       14.68       18.85      7.65 o
   7  11  12        1.04       -3.28      7.25 o
   0  12  12        0.96        1.18     14.09 o
   1  12  12        1.45        3.52      8.49 o
   2  12  12        1.71        8.14      8.71 o
   3  12  12        1.34       -8.50      8.50 o
   4  12  12        8.31        5.27      9.64 o
   1   1  13      347.06      329.79      9.02 o
   2   1  13        0.04        3.12      3.79 o
   3   1  13     1262.49     1331.80     25.32 o
   4   1  13       12.85       17.42      5.15 o
   5   1  13       42.82       51.08      6.20 o
   6   1  13      322.18      317.51     12.37 o
   7   1  13      218.94      196.10      9.26 o
   8   1  13      171.43      159.70      8.40 o
   9   1  13       28.70       18.23      7.13 o
  10   1  13        9.41       16.59      7.13 o
  11   1  13        0.46       10.39      9.54 o
  12   1  13       10.74       -3.38      7.10 o
  13   1  13        1.12       -1.73      7.33 o
  14   1  13        0.33        5.53      9.23 o
  15   1  13        0.02       12.33     13.31 o
  16   1  13        1.65      -17.41     17.41 o
   0   2  13        4.22        9.35      5.10 o
   1   2  13       13.01        9.15      3.98 o
   2   2  13      194.95      201.95      9.64 o
   3   2  13      529.47      516.05     13.73 o
   4   2  13      698.05      692.55     16.55 o
   5   2  13      422.56      464.58     12.07 o
   6   2  13       44.64       35.76      6.15 o
   7   2  13      346.13      313.39     10.13 o
   8   2  13      349.90      378.41     12.53 o
   9   2  13      266.77      229.58     10.07 o
  10   2  13        3.36        1.09      6.21 o
  11   2  13       39.68       38.38      8.18 o
  12   2  13        1.05        1.56      8.24 o
  13   2  13        2.87       10.13     12.66 o
  14   2  13        0.04        4.99     12.38 o
  15   2  13        8.89       22.14     13.67 o
  16   2  13        2.41      -10.13     13.29 o
   1   3  13       37.52       31.93      5.41 o
   2   3  13       73.27       58.21      5.29 o
   3   3  13        1.78       -0.09      3.13 o
   4   3  13        0.40        2.07      3.35 o
   5   3  13      245.94      216.80      8.54 o
   6   3  13      191.50      200.97      8.61 o
   7   3  13      262.89      258.65     13.04 o
   8   3  13      140.32      131.51      8.23 o
   9   3  13        1.90        1.94      4.96 o
  10   3  13       99.20      109.55     11.83 o
  11   3  13        5.07       -3.84     10.02 o
  12   3  13        0.46      -11.40     11.40 o
  13   3  13        4.25        9.07     15.37 o
  14   3  13        4.33       20.49     12.64 o
  15   3  13        4.63       -2.61     12.74 o
   0   4  13       65.47       61.16      9.65 o
   1   4  13        4.18        8.46      3.94 o
   2   4  13      128.76      112.68      6.85 o
   3   4  13      812.12      771.03     20.92 o
   4   4  13      180.55      183.32      8.84 o
   5   4  13      297.83      299.03     10.01 o
   6   4  13      141.23      153.04     11.63 o
   7   4  13       53.16       45.44      6.38 o
   8   4  13      157.47      194.40     11.22 o
   9   4  13       54.69       63.68     15.55 o
  10   4  13       17.99        6.51     10.94 o
  11   4  13        0.30      -13.57     13.83 o
  12   4  13       12.57        8.86     11.86 o
  13   4  13        6.37       18.00     12.87 o
  14   4  13        0.07       -9.55     11.55 o
  15   4  13        0.74       -3.28     18.69 o
   1   5  13      294.60      283.82      7.83 o
   2   5  13       93.11      101.54      5.41 o
   3   5  13      458.24      452.36     15.78 o
   4   5  13       45.68       54.60      5.23 o
   5   5  13       14.63       10.95      3.66 o
   6   5  13      193.71      190.18     11.79 o
   7   5  13       11.53        7.74      6.42 o
   8   5  13        5.20       -1.78      6.03 o
   9   5  13       95.51       81.68     10.75 o
  10   5  13        6.73        7.81      8.10 o
  11   5  13       28.36       27.69     12.38 o
  12   5  13       12.40        7.63     11.95 o
  13   5  13        5.47       20.21     13.48 o
  14   5  13        3.98       -2.78      9.88 o
   0   6  13       98.73      115.14     13.72 o
   1   6  13      167.13      167.92     10.94 o
   2   6  13        6.58       -5.50      5.84 o
   3   6  13      109.54      105.33      9.55 o
   4   6  13        0.18       -4.89      4.89 o
   5   6  13       36.80       44.17      6.89 o
   6   6  13        4.40        5.50      5.74 o
   7   6  13       28.92       21.18      6.48 o
   8   6  13        4.50        2.24      5.93 o
   9   6  13        0.03       -3.87      6.58 o
  10   6  13        6.64       -5.29      8.33 o
  11   6  13        0.77       -8.91      8.91 o
  12   6  13        5.59        1.86      9.74 o
  13   6  13        0.23        1.99      9.80 o
  14   6  13        0.94        9.34     11.35 o
   1   7  13       13.42       31.44      7.08 o
   2   7  13      165.39      165.75     11.56 o
   3   7  13       15.51       11.77      7.06 o
   4   7  13       93.45       63.33      7.58 o
   5   7  13       24.80       17.54      6.26 o
   6   7  13        2.07       -1.51      5.70 o
   7   7  13        1.19        8.34      6.02 o
   8   7  13        0.77       -5.77      5.77 o
   9   7  13       10.82       16.30      7.62 o
  10   7  13        9.09        4.32      7.77 o
  11   7  13       15.87       14.40     10.03 o
  12   7  13        0.21       -6.92     10.56 o
  13   7  13        0.42       -0.45     10.79 o
   0   8  13      139.68      145.45     22.02 o
   1   8  13       13.59       12.99     10.65 o
   2   8  13       17.84       20.82      7.39 o
   3   8  13      143.02      148.54     11.55 o
   4   8  13        0.24       -5.54      5.54 o
   5   8  13       73.20       65.12      8.11 o
   6   8  13       25.66       34.75      7.50 o
   7   8  13        0.44       -5.89      5.89 o
   8   8  13        3.97       -6.51      6.51 o
   9   8  13        0.01        5.25      7.82 o
  10   8  13        0.15        6.60      8.49 o
  11   8  13        3.16       18.79     10.37 o
  12   8  13        4.59       -3.30     10.63 o
   1   9  13        1.93       -4.03      7.10 o
   2   9  13        0.01       -5.73      6.89 o
   3   9  13       36.86       36.31      9.28 o
   4   9  13       16.85       17.39      6.69 o
   5   9  13       29.57       22.20      7.06 o
   6   9  13       40.61       34.16      7.64 o
   7   9  13       18.40       18.52      7.14 o
   8   9  13       18.22       20.69      7.86 o
   9   9  13        6.81       19.11      7.81 o
  10   9  13        0.02        3.52     10.06 o
   0  10  13       10.41       14.85     12.08 o
   1  10  13       18.66       24.16      8.91 o
   2  10  13        6.04        9.74      8.27 o
   3  10  13       13.06        8.61      8.18 o
   4  10  13       14.06        5.91      6.73 o
   5  10  13        2.38       -3.75      6.47 o
   6  10  13        5.93       -1.01      6.78 o
   7  10  13       15.39       15.70      7.77 o
   8  10  13        5.73        7.57      7.49 o
   9  10  13        2.08        8.49     11.37 o
   1  11  13       26.63       22.28      9.01 o
   2  11  13       29.74       32.68      9.60 o
   3  11  13       57.49       68.97     10.76 o
   4  11  13        0.64       -6.74      6.74 o
   5  11  13        0.14        3.84      7.08 o
   6  11  13        2.22       -0.50      8.30 o
   0  12  13       16.34       18.39     13.55 o
   1  12  13       33.16       41.51     10.76 o
   0   0  14       18.69        1.57      7.24 o
   1   0  14     1330.83     1350.68     33.11 o
   2   0  14      413.81      393.08     16.71 o
   3   0  14      238.19      211.55     20.47 o
   4   0  14        0.02        1.66      7.79 o
   5   0  14      633.71      664.93     27.06 o
   6   0  14       73.08       75.12     17.93 o
   7   0  14     1471.31     1409.97     34.03 o
   8   0  14       37.18       32.03      5.98 o
   9   0  14      237.87      243.32     19.46 o
  10   0  14       59.04       69.27     13.31 o
  11   0  14       12.66        4.88     19.98 o
  12   0  14       45.32       27.11     11.95 o
  13   0  14       10.82        7.16     12.30 o
  14   0  14        5.24       19.01     13.49 o
  15   0  14        8.80       35.60     21.26 o
   1   1  14      284.31      319.20     14.78 o
   2   1  14        0.75       -3.44      3.84 o
   3   1  14      522.66      548.27     14.86 o
   4   1  14        1.12       -0.81      4.66 o
   5   1  14      491.16      470.87     14.34 o
   6   1  14        9.07       16.91      5.42 o
   7   1  14      211.33      220.43     11.15 o
   8   1  14        0.02       -3.54      3.54 o
   9   1  14      301.20      313.69     15.46 o
  10   1  14        0.01       -1.27      6.66 o
  11   1  14      122.99      128.33     11.48 o
  12   1  14        9.29       12.90      9.28 o
  13   1  14        0.39        9.29      9.69 o
  14   1  14       10.58       16.49     11.43 o
  15   1  14        2.68       17.97     18.18 o
   0   2  14      235.91      206.71     11.76 o
   1   2  14      339.04      342.41     11.01 o
   2   2  14        3.89       -0.68      3.77 o
   3   2  14       19.57       12.29      4.29 o
   4   2  14        7.64        6.79      5.70 o
   5   2  14       62.69       70.15      7.23 o
   6   2  14       19.47        6.97      4.76 o
   7   2  14        2.90       -4.73      4.73 o
   8   2  14      198.29      200.66     13.12 o
   9   2  14        0.19       -1.24      6.24 o
  10   2  14       35.23       53.64     11.09 o
  11   2  14       23.82       26.72      9.30 o
  12   2  14        1.75        2.43      8.71 o
  13   2  14        8.08       10.05     13.06 o
  14   2  14       10.35        7.69     21.00 o
  15   2  14        2.86       -9.26     12.07 o
   1   3  14        4.87        0.78      4.54 o
   2   3  14        4.56        3.95      3.65 o
   3   3  14        0.02        0.50      3.41 o
   4   3  14        0.10        1.47      3.57 o
   5   3  14       77.56       82.54      6.37 o
   6   3  14       47.75       35.47      5.76 o
   7   3  14        0.68       -4.79      4.79 o
   8   3  14      146.77      162.38     10.24 o
   9   3  14        1.52       -5.43      5.43 o
  10   3  14      159.87      174.84     14.49 o
  11   3  14        0.20        4.60     10.82 o
  12   3  14        4.41       -2.26     10.95 o
  13   3  14        1.10        5.22     12.40 o
  14   3  14        0.03       21.27     14.33 o
  15   3  14        1.66       -3.46     13.00 o
   0   4  14       89.15       79.93     11.65 o
   1   4  14      226.97      228.95     14.50 o
   2   4  14        0.95        0.81      4.28 o
   3   4  14       74.14       65.50      5.78 o
   4   4  14       52.33       48.82      5.51 o
   5   4  14       12.89        5.82      4.45 o
   6   4  14        3.32       -5.25      5.25 o
   7   4  14       30.19       19.54      5.09 o
   8   4  14       71.92       52.09      8.84 o
   9   4  14       11.05       10.67      7.57 o
  10   4  14       13.34        4.24     10.90 o
  11   4  14        9.82        0.59     10.70 o
  12   4  14        0.25        6.40     11.77 o
  13   4  14        7.89       -4.23     11.59 o
  14   4  14        0.01       23.69     13.91 o
  15   4  14        0.96        1.74     13.71 o
   1   5  14       66.31       48.44      5.58 o
   2   5  14       33.45       28.76      5.48 o
   3   5  14      253.65      252.14      9.32 o
   4   5  14       23.86       14.52      4.91 o
   5   5  14      146.19      126.47     10.17 o
   6   5  14        5.89        6.48      7.21 o
   7   5  14        4.50       -0.03      6.17 o
   8   5  14        0.23        1.88      6.42 o
   9   5  14        2.38       -0.48      7.76 o
  10   5  14        0.26       -4.31     10.76 o
  11   5  14        9.99       22.10     12.66 o
  12   5  14       13.98       -5.15     13.32 o
  13   5  14        1.99      -15.19     17.03 o
  14   5  14        1.83       -2.24     10.88 o
   0   6  14       23.92        8.58      9.24 o
   1   6  14       14.87       15.91      6.48 o
   2   6  14        0.04       -1.40      5.92 o
   3   6  14      122.37      123.37     21.41 o
   4   6  14        3.23        7.61      7.29 o
   5   6  14       41.40       33.88      6.90 o
   6   6  14        5.74       -1.24      5.59 o
   7   6  14      123.01      123.30      9.82 o
   8   6  14        5.13       -2.82      5.88 o
   9   6  14       21.13       30.46      8.51 o
  10   6  14        8.38        0.20      8.74 o
  11   6  14        0.02       -1.53      9.46 o
  12   6  14        2.42        1.07     10.10 o
  13   6  14        0.39       10.85     10.52 o
   1   7  14        9.21        6.24      6.48 o
   2   7  14       78.60       69.79      9.17 o
   3   7  14       24.10       34.29      8.08 o
   4   7  14      132.94      122.03      9.35 o
   5   7  14       26.94       22.31      6.60 o
   6   7  14       22.12        8.71      6.30 o
   7   7  14       27.21       31.00      7.21 o
   8   7  14        5.76        1.09      6.52 o
   9   7  14       24.31       33.15     10.02 o
  10   7  14        3.86       -0.03      9.57 o
  11   7  14        1.37       -8.89      8.89 o
  12   7  14        0.31        0.92     10.05 o
   0   8  14       24.93       28.20     11.38 o
   1   8  14       63.46       65.67      9.46 o
   2   8  14        2.76        7.45      7.04 o
   3   8  14       59.82       69.94      9.27 o
   4   8  14        0.10       -1.85      7.78 o
   5   8  14       90.11       85.36      9.01 o
   6   8  14        2.07        1.35      6.40 o
   7   8  14       11.96       27.72      7.47 o
   8   8  14        1.55       -4.03      6.82 o
   9   8  14        0.74       -3.35      6.89 o
  10   8  14        6.45        4.91      9.74 o
  11   8  14       11.40        8.42     10.81 o
   1   9  14      131.14      135.04     12.03 o
   2   9  14        0.18       -5.23      7.31 o
   3   9  14       86.24       88.56     10.81 o
   4   9  14        3.11       -4.85      6.19 o
   5   9  14       20.13       10.76      6.86 o
   6   9  14        5.47        2.28      6.96 o
   7   9  14       10.73        3.00      7.15 o
   8   9  14        3.14       10.22      7.62 o
   9   9  14       19.20       20.66      8.27 o
  10   9  14        3.18       -9.21      9.21 o
   0  10  14       26.74       44.53     29.19 o
   1  10  14       71.02       66.07     10.63 o
   2  10  14       11.25        6.74      8.22 o
   3  10  14       22.82       33.12     10.79 o
   4  10  14        4.55        0.18      7.42 o
   5  10  14       38.35       51.62      8.65 o
   6  10  14        0.06       -5.78      7.09 o
   7  10  14        0.05        2.77      7.70 o
   8  10  14        2.21       -7.49      7.72 o
   1  11  14        2.71       11.38      8.99 o
   2  11  14        2.36       -5.15      8.27 o
   3  11  14        6.02       17.40      9.18 o
   4  11  14        0.00       10.11      8.92 o
   5  11  14        0.06       -7.19      7.19 o
   1   1  15       28.91       28.59      4.48 o
   2   1  15      229.02      224.72      8.56 o
   3   1  15        0.56       -2.89      4.60 o
   4   1  15      261.03      244.51     10.95 o
   5   1  15       90.89       93.94      9.02 o
   6   1  15      300.91      295.72     11.67 o
   7   1  15       24.86       26.33      5.88 o
   8   1  15        3.48       10.64      6.46 o
   9   1  15       44.77       39.82      8.30 o
  10   1  15        0.55        0.59      7.12 o
  11   1  15       32.40       26.62     11.39 o
  12   1  15        5.90        1.54     11.71 o
  13   1  15        1.00        8.38      9.99 o
  14   1  15        5.42       12.82     13.49 o
  15   1  15        0.48       11.27     20.23 o
   0   2  15      244.67      229.27     12.59 o
   1   2  15       98.11      114.66      7.55 o
   2   2  15       11.87       10.73      4.81 o
   3   2  15        6.44        1.14      4.47 o
   4   2  15      402.32      416.33     19.55 o
   5   2  15      103.40      106.67      7.94 o
   6   2  15       59.63       61.26      6.83 o
   7   2  15        8.41       13.94      5.36 o
   8   2  15      146.67      134.24      8.65 o
   9   2  15       17.00        9.72      6.93 o
  10   2  15       21.44       19.46      7.70 o
  11   2  15        8.13       18.30      9.39 o
  12   2  15       41.10       44.81     14.04 o
  13   2  15        1.83       20.52     13.00 o
  14   2  15        3.52        4.87     12.84 o
  15   2  15        0.23        1.01     13.49 o
   1   3  15        0.48       -4.90      4.90 o
   2   3  15      882.30      889.79     22.55 o
   3   3  15       57.24       68.90      5.64 o
   4   3  15      325.24      341.15     11.08 o
   5   3  15       54.67       42.70      5.17 o
   6   3  15      341.40      313.38     10.83 o
   7   3  15        0.46        5.55      4.92 o
   8   3  15       20.84       22.23      6.45 o
   9   3  15        5.01       -1.39     10.11 o
  10   3  15      120.63      149.69     18.14 o
  11   3  15        8.20       12.63     11.85 o
  12   3  15        3.34       -9.27     11.04 o
  13   3  15        1.66        0.89     15.37 o
  14   3  15       23.76       29.96     14.85 o
   0   4  15      321.06      310.17     27.91 o
   1   4  15        6.19        2.35      4.72 o
   2   4  15       10.96       11.71      5.98 o
   3   4  15       25.18       19.22      4.98 o
   4   4  15      302.83      305.22     10.82 o
   5   4  15       32.52       34.15      6.62 o
   6   4  15        7.86        3.33      5.97 o
   7   4  15        5.04        5.56      4.85 o
   8   4  15      153.81      182.75     18.27 o
   9   4  15       82.75       91.67     10.92 o
  10   4  15       23.62       15.25     11.84 o
  11   4  15        0.69        6.16     11.85 o
  12   4  15       16.39        9.30     12.21 o
  13   4  15        2.04       -2.45     12.40 o
  14   4  15        3.69        2.08     12.98 o
   1   5  15      190.02      207.12     12.43 o
   2   5  15       10.97       16.80      5.44 o
   3   5  15      650.75      628.29     23.06 o
   4   5  15       54.78       38.04      7.73 o
   5   5  15       49.91       45.14      8.07 o
   6   5  15       90.73      103.22     13.38 o
   7   5  15        0.72        5.66      6.63 o
   8   5  15       26.16       24.22      7.65 o
   9   5  15       12.66       12.25     11.12 o
  10   5  15       18.53       22.30     12.54 o
  11   5  15       16.74       22.29     13.02 o
  12   5  15        6.50      -10.19     12.36 o
  13   5  15        0.00       20.87     13.94 o
   0   6  15        3.43       -8.96      8.96 o
   1   6  15       23.22       34.22      8.77 o
   2   6  15       80.10       72.59      9.13 o
   3   6  15       23.68       17.59      7.11 o
   4   6  15      155.25      173.33     10.69 o
   5   6  15        9.08       18.49      6.46 o
   6   6  15       23.39       26.58      6.84 o
   7   6  15       27.64       28.65      7.29 o
   8   6  15       24.28       27.00      7.55 o
   9   6  15        0.14       -4.12      7.32 o
  10   6  15       18.44       23.06     11.35 o
  11   6  15        0.46       -0.28      9.74 o
  12   6  15        1.84       -9.57      9.57 o
  13   6  15        1.44       -8.07     11.56 o
   1   7  15        2.91        1.71     11.09 o
   2   7  15       24.90       30.86      7.72 o
   3   7  15        0.30       -5.44      6.46 o
   4   7  15       11.88       13.16      6.62 o
   5   7  15        0.23        5.33      6.23 o
   6   7  15       19.73       19.11      6.90 o
   7   7  15        1.07       -6.08      6.09 o
   8   7  15       17.67       14.74      7.26 o
   9   7  15        0.65       -7.54      7.54 o
  10   7  15        9.26       12.21     10.64 o
  11   7  15       11.02        2.12     10.13 o
  12   7  15        0.20        4.34     10.74 o
   0   8  15       93.08      106.41     21.13 o
   1   8  15        0.38        3.32      7.23 o
   2   8  15       10.15        5.60      7.51 o
   3   8  15        2.08        3.38      7.30 o
   4   8  15        4.97        7.36      6.43 o
   5   8  15        8.46        1.67      6.33 o
   6   8  15        4.10       -3.10      6.60 o
   7   8  15       13.43       18.69      7.78 o
   8   8  15        2.90        4.46      7.36 o
   9   8  15        1.82       -1.21      7.45 o
  10   8  15        0.63       -4.13      9.55 o
  11   8  15        0.00       -4.15     10.55 o
   1   9  15        5.46       13.28      8.34 o
   2   9  15        8.57        8.45      8.35 o
   3   9  15       10.69        2.59      9.80 o
   4   9  15        0.00        4.95      6.81 o
   5   9  15       14.30        7.43      7.09 o
   6   9  15        0.32       -5.28      7.02 o
   7   9  15        0.21       -1.02      7.18 o
   8   9  15        4.98       -1.91      7.58 o
   9   9  15        2.41       15.47     10.20 o
   0  10  15       78.01       72.08     15.68 o
   1  10  15        0.01       -0.67      8.38 o
   2  10  15        3.80        0.29     10.24 o
   3  10  15        0.93        0.53      7.92 o
   4  10  15       16.54       31.86      8.33 o
   5  10  15        0.53        1.40      7.34 o
   6  10  15        3.90        4.49      7.74 o
   7  10  15        0.23       -7.44      7.44 o
   1  11  15        0.01        1.85      8.82 o
   2  11  15       18.74       15.36      9.57 o
   3  11  15        0.94       -3.20      9.22 o
   4  11  15        0.97        7.07      9.85 o
   0   0  16      338.76      238.73     17.20 o
   1   0  16      492.75      513.43     16.60 o
   2   0  16        7.97       -3.64      6.46 o
   3   0  16      138.34      122.03     15.60 o
   4   0  16       59.36       43.19     10.88 o
   5   0  16      193.35      211.92     29.45 o
   6   0  16      174.40      158.29     16.39 o
   7   0  16      379.57      442.36     24.43 o
   8   0  16        2.93       -6.22      6.22 o
   9   0  16      118.19      162.17     17.37 o
  10   0  16       49.51       57.25     13.13 o
  11   0  16       26.76       47.72     13.34 o
  12   0  16       61.13       48.78     14.25 o
  13   0  16        6.24        6.91     18.95 o
  14   0  16        6.29        9.22     19.72 o
   1   1  16       73.78       65.89      5.69 o
   2   1  16      249.65      216.61      8.91 o
   3   1  16      468.71      533.30     15.41 o
   4   1  16        2.74       -5.21      5.21 o
   5   1  16      105.20       95.22      9.59 o
   6   1  16       94.66      102.93      9.84 o
   7   1  16       52.12       67.12      7.20 o
   8   1  16       12.63       11.24      5.48 o
   9   1  16       62.98       62.97      9.10 o
  10   1  16       47.51       42.92      9.20 o
  11   1  16        0.02       11.10      7.98 o
  12   1  16        5.37        1.76      9.66 o
  13   1  16       23.01       48.96     13.69 o
  14   1  16        4.98        1.15     13.16 o
   0   2  16        0.28       -2.07      6.34 o
   1   2  16       80.01       65.28      6.30 o
   2   2  16        9.35        0.74      4.48 o
   3   2  16      161.21      169.27      8.76 o
   4   2  16        4.56       14.34      5.70 o
   5   2  16      122.36      145.10      9.28 o
   6   2  16        0.11       -3.55      4.84 o
   7   2  16        0.90       -4.71      4.71 o
   8   2  16        8.61       -0.92      5.26 o
   9   2  16       25.90       20.32      7.51 o
  10   2  16        0.88       -1.93      8.37 o
  11   2  16       36.24       44.02     10.74 o
  12   2  16        3.41       -2.40     11.91 o
  13   2  16       12.82       27.90     14.11 o
  14   2  16        0.22       11.22     13.45 o
   1   3  16      122.37      129.85     11.24 o
   2   3  16      109.96      140.11     10.86 o
   3   3  16        4.63       12.96      4.44 o
   4   3  16       19.27       12.14      4.67 o
   5   3  16        3.23       -1.64      4.13 o
   6   3  16        6.29        5.04      4.67 o
   7   3  16        6.22       19.27      6.46 o
   8   3  16        0.95        1.99      6.09 o
   9   3  16        4.46        2.59      8.15 o
  10   3  16        2.67       10.18     11.77 o
  11   3  16        0.02        2.40     12.04 o
  12   3  16        3.10       -1.35     12.03 o
  13   3  16        2.99        9.73     13.12 o
  14   3  16        0.66       -5.63     13.31 o
   0   4  16      192.53      167.34     14.64 o
   1   4  16      161.74      148.29      9.12 o
   2   4  16      225.21      207.75     12.21 o
   3   4  16      109.63      122.09      7.79 o
   4   4  16       17.50       14.96      5.29 o
   5   4  16        0.05       -0.03      4.54 o
   6   4  16        3.68        3.98      4.72 o
   7   4  16       25.80       23.34      6.12 o
   8   4  16       17.67       26.61      8.80 o
   9   4  16       83.10       89.33     15.56 o
  10   4  16        6.62        2.74     11.23 o
  11   4  16       12.63        4.00     12.10 o
  12   4  16        2.81        7.44     12.49 o
  13   4  16        0.04        2.51     24.71 o
   1   5  16      112.85      111.05     11.09 o
   2   5  16      154.36      142.13     11.19 o
   3   5  16      102.12       71.94      9.17 o
   4   5  16       16.98       12.21      7.85 o
   5   5  16        0.10       -0.09      6.46 o
   6   5  16       26.07       31.15      7.85 o
   7   5  16        1.20       -1.20      7.61 o
   8   5  16        0.27       -2.78      8.08 o
   9   5  16       14.96       15.23     17.54 o
  10   5  16        7.52        0.43     18.05 o
  11   5  16        1.27      -11.52     11.52 o
  12   5  16        3.55        7.50     13.48 o
  13   5  16        7.25       -5.26     13.45 o
   0   6  16      100.41       88.54     14.00 o
   1   6  16      101.45       81.35      9.64 o
   2   6  16        6.75       -6.19      6.19 o
   3   6  16       57.74       55.22      7.74 o
   4   6  16       28.39       32.60      7.27 o
   5   6  16      116.31       99.82      9.42 o
   6   6  16        6.95       -2.93      6.40 o
   7   6  16       51.71       50.49      8.31 o
   8   6  16        2.29       -5.96      6.54 o
   9   6  16        4.63        2.28      9.35 o
  10   6  16        3.60       -1.44      9.49 o
  11   6  16        0.10        2.12     10.09 o
  12   6  16        0.00       -9.63      9.63 o
   1   7  16        2.38       -4.29      6.68 o
   2   7  16        9.98        2.40      7.20 o
   3   7  16       28.62       31.09      8.14 o
   4   7  16       11.50        7.69      6.23 o
   5   7  16       14.95       17.95      6.99 o
   6   7  16        3.70       -1.22      6.42 o
   7   7  16        1.85        4.94      6.91 o
   8   7  16        7.85        9.63      7.49 o
   9   7  16       30.28       26.79     10.64 o
  10   7  16        6.74        4.12     10.18 o
  11   7  16        7.77       18.71     11.47 o
   0   8  16      111.28      132.42     17.36 o
   1   8  16       16.96       12.69      7.86 o
   2   8  16        3.76        2.63      7.42 o
   3   8  16       14.59       13.19      7.66 o
   4   8  16       30.02       33.75      7.53 o
   5   8  16        5.04       -4.09      6.73 o
   6   8  16        5.49        0.26      6.86 o
   7   8  16       12.62       14.37      7.79 o
   8   8  16        0.11       -7.02      7.44 o
   9   8  16        7.89       24.12      9.25 o
  10   8  16        0.62       -6.15     10.07 o
   1   9  16       37.73       45.02     16.74 o
   2   9  16       30.52       32.89      9.31 o
   3   9  16       19.91       20.24      9.14 o
   4   9  16        1.63       -1.93      6.78 o
   5   9  16       46.22       58.37      9.09 o
   6   9  16       20.06        5.64      7.76 o
   7   9  16       40.73       64.62      9.92 o
   8   9  16        1.57       -3.53      7.87 o
   0  10  16       13.93       48.89     14.76 o
   1  10  16        7.81       -2.29      9.72 o
   2  10  16        1.70       -3.68      8.51 o
   3  10  16       17.58       45.00     10.53 o
   4  10  16        2.33        4.62      7.35 o
   5  10  16       11.58       27.55      8.80 o
   6  10  16        1.71       -1.69      7.71 o
   1  11  16        2.19        6.71      9.34 o
   1   1  17      154.09      152.22      7.90 o
   2   1  17       17.00        5.91      4.59 o
   3   1  17      125.75      107.39      8.56 o
   4   1  17       40.49       37.96      6.81 o
   5   1  17       20.76       25.06      7.30 o
   6   1  17       13.61       13.67      7.19 o
   7   1  17        2.60       -0.59      5.46 o
   8   1  17        2.67       -1.10      6.83 o
   9   1  17       89.94       98.40     10.80 o
  10   1  17        3.41        5.39      7.85 o
  11   1  17        9.76       13.05     10.04 o
  12   1  17        2.16       -4.07      9.93 o
  13   1  17        6.77        0.07     13.30 o
  14   1  17        0.62        5.38     19.72 o
   0   2  17      171.41      162.29     12.26 o
   1   2  17      538.42      554.55     14.61 o
   2   2  17       53.06       51.14      6.30 o
   3   2  17      142.81      137.67      8.45 o
   4   2  17      204.26      223.74     10.27 o
   5   2  17        0.33       -2.83      4.60 o
   6   2  17       10.39        3.24      5.42 o
   7   2  17       24.60       13.94      5.80 o
   8   2  17       13.97       23.29      6.09 o
   9   2  17       27.57       20.08      9.23 o
  10   2  17        0.50        0.45      9.18 o
  11   2  17       52.34       67.79     18.82 o
  12   2  17        0.04       13.21     12.92 o
  13   2  17       16.44       20.44     14.51 o
  14   2  17        0.49        6.99     14.19 o
   1   3  17       19.41        2.12      6.24 o
   2   3  17      617.49      665.08     18.01 o
   3   3  17       32.00       29.88      5.19 o
   4   3  17      161.36      176.20      8.32 o
   5   3  17       29.56       12.50      5.18 o
   6   3  17      105.17      126.82      8.42 o
   7   3  17        3.74       -3.44      6.08 o
   8   3  17       10.73       16.26      6.82 o
   9   3  17       15.49       26.18     12.40 o
  10   3  17       30.27       31.82     15.11 o
  11   3  17        1.09       -4.81     11.67 o
  12   3  17        0.07      -11.47     11.47 o
  13   3  17       14.66       16.13     14.31 o
   0   4  17      521.62      549.73     25.12 o
   1   4  17       33.44       29.20      6.34 o
   2   4  17       39.22       33.05      6.54 o
   3   4  17      104.05      115.14      7.86 o
   4   4  17      177.87      196.92      9.70 o
   5   4  17        1.24        0.40      5.52 o
   6   4  17        9.17       20.15      7.43 o
   7   4  17        6.91        7.00      6.91 o
   8   4  17       65.31       78.72     11.27 o
   9   4  17        5.85        9.40     11.37 o
  10   4  17        2.89      -11.52     11.52 o
  11   4  17       13.89        4.46     12.38 o
  12   4  17        5.79        7.20     13.31 o
  13   4  17        0.02       13.52     14.25 o
   1   5  17        3.65        5.79      7.72 o
   2   5  17       92.32       97.57     10.28 o
   3   5  17        1.76        6.03      6.68 o
   4   5  17        0.13       -0.91      6.57 o
   5   5  17        2.45        4.15      6.93 o
   6   5  17      122.14      159.03     13.20 o
   7   5  17        3.58       12.57      7.76 o
   8   5  17        0.83        5.09      8.70 o
   9   5  17        5.88       11.47     13.57 o
  10   5  17       14.31       37.00     15.75 o
  11   5  17        0.00       -5.08     12.10 o
  12   5  17        1.18      -16.26     16.26 o
   0   6  17       31.39       29.42     11.22 o
   1   6  17       25.45       15.75      7.46 o
   2   6  17       17.60        8.18      6.95 o
   3   6  17        5.45        0.62      6.82 o
   4   6  17      167.26      166.46     11.31 o
   5   6  17        8.70       10.91      6.89 o
   6   6  17        4.94        9.92      6.94 o
   7   6  17       37.53       37.31      8.42 o
   8   6  17       44.50       54.21      9.07 o
   9   6  17       18.27       10.52     10.97 o
  10   6  17        5.92        7.04     10.72 o
  11   6  17        0.18       -3.21     10.45 o
   1   7  17        0.10       -2.34      7.00 o
   2   7  17       38.35       38.52      9.11 o
   3   7  17        8.24        3.35      6.33 o
   4   7  17        0.22        0.16      6.53 o
   5   7  17        0.45       -1.28      6.60 o
   6   7  17       12.66       29.25      8.05 o
   7   7  17       13.54       19.20      8.05 o
   8   7  17       18.47       20.68      8.35 o
   9   7  17        5.90       -1.19     10.16 o
  10   7  17        7.06        4.96     10.68 o
   0   8  17        8.70       31.30     12.90 o
   1   8  17        0.47       -6.99      6.99 o
   2   8  17        8.12        4.67      8.09 o
   3   8  17        4.60        7.27      6.86 o
   4   8  17       17.41       13.12      7.69 o
   5   8  17        2.01       -1.62      6.85 o
   6   8  17        0.13       -6.25      7.10 o
   7   8  17        8.86       10.82      7.85 o
   8   8  17        3.41       21.19      8.57 o
   9   8  17        6.11        0.45      8.73 o
   1   9  17        3.18        3.22      8.52 o
   2   9  17        9.99        2.07      8.35 o
   3   9  17       26.66       33.65      8.35 o
   4   9  17        1.94        8.65      7.55 o
   5   9  17        6.06        5.56      7.87 o
   6   9  17        3.03        7.24      8.38 o
   7   9  17        0.04       -0.42      7.76 o
   0  10  17        5.33       15.16     13.63 o
   1  10  17        0.80       -7.05      8.36 o
   2  10  17        0.24       15.16     10.31 o
   3  10  17       22.59       27.09      8.56 o
   4  10  17        3.70        8.89      8.04 o
   0   0  18     1650.20     1763.69     79.13 o
   1   0  18        0.03       -6.42      6.42 o
   2   0  18       95.94       68.63     10.15 o
   3   0  18        1.83       -6.60      6.60 o
   4   0  18       93.44       77.51     16.90 o
   5   0  18       14.88       13.60     10.28 o
   6   0  18       21.57       32.66     11.40 o
   7   0  18       42.49       48.19     21.38 o
   8   0  18       37.28       49.07     30.22 o
   9   0  18       22.93       53.92     21.38 o
  10   0  18       79.02       75.76     22.54 o
  11   0  18       38.86       36.25     20.49 o
  12   0  18       30.37       28.68     21.51 o
  13   0  18        0.00      -17.41     17.41 o
   1   1  18       10.17       17.29      5.13 o
   2   1  18      270.26      279.82     12.81 o
   3   1  18       27.71       37.50      6.42 o
   4   1  18        0.87       -4.45      5.55 o
   5   1  18       17.48       27.38      7.56 o
   6   1  18       98.89       97.72     11.19 o
   7   1  18        0.71       -2.16      5.43 o
   8   1  18        8.95       -5.64      7.16 o
   9   1  18       35.21       29.00      8.62 o
  10   1  18       13.87       20.79     10.37 o
  11   1  18       14.45        3.21      9.78 o
  12   1  18        0.64      -11.88     11.99 o
  13   1  18        3.30      -16.90     18.44 o
   0   2  18      367.51      398.50     17.78 o
   1   2  18      233.01      279.53     11.38 o
   2   2  18      179.18      197.49      9.95 o
   3   2  18        2.66       -4.80      4.80 o
   4   2  18       83.67       74.74      7.17 o
   5   2  18       18.76       32.37      6.14 o
   6   2  18       12.57        7.46      5.69 o
   7   2  18        0.38       -0.02      6.16 o
   8   2  18       23.90       49.16     10.49 o
   9   2  18        0.97       -9.50     16.05 o
  10   2  18        4.24        1.64      9.39 o
  11   2  18       12.99       22.16     14.98 o
  12   2  18        0.20       -6.86     16.26 o
  13   2  18        0.41      -11.67     34.44 o
   1   3  18        1.36        2.90      7.40 o
   2   3  18        3.10        9.25      5.95 o
   3   3  18       23.66       43.74      6.34 o
   4   3  18        1.34       -1.76      5.65 o
   5   3  18        3.70        9.59      5.69 o
   6   3  18        8.15       11.20      5.57 o
   7   3  18       41.32       51.25      7.47 o
   8   3  18       11.83       20.36     11.59 o
   9   3  18        0.18       11.35     12.42 o
  10   3  18        1.96       12.74     12.76 o
  11   3  18        1.32      -12.93     12.93 o
  12   3  18        0.53      -12.20     12.20 o
  13   3  18        0.89       29.03     15.96 o
   0   4  18      163.17      139.67     29.07 o
   1   4  18      167.51      171.31     10.20 o
   2   4  18      119.84      114.03      7.99 o
   3   4  18        2.59        4.66      5.07 o
   4   4  18        0.22        2.35      5.52 o
   5   4  18       26.49       42.95      8.53 o
   6   4  18        0.67        3.63      7.27 o
   7   4  18        0.69        7.65      7.42 o
   8   4  18        0.00       15.29     14.09 o
   9   4  18       22.68       -7.80     11.49 o
  10   4  18        0.08       12.72     12.95 o
  11   4  18        0.28       -8.96     11.89 o
  12   4  18        1.65      -12.40     12.40 o
   1   5  18       10.90        9.45      9.21 o
   2   5  18       37.43       41.55      7.43 o
   3   5  18        6.66       12.71      7.34 o
   4   5  18        0.52        7.95      7.04 o
   5   5  18        0.21        1.18      7.56 o
   6   5  18        0.15        1.97      7.28 o
   7   5  18        5.15       10.33      7.90 o
   8   5  18       36.98       44.66     14.48 o
   9   5  18        0.18        5.50     12.03 o
  10   5  18       19.63        4.10     12.64 o
  11   5  18        0.96       20.35     13.99 o
   0   6  18        9.24        6.53     10.41 o
   1   6  18        5.35        6.98      7.16 o
   2   6  18        0.76       -0.95      7.02 o
   3   6  18       37.71       35.15      7.54 o
   4   6  18       57.71       67.63      8.93 o
   5   6  18        7.18        4.06      7.00 o
   6   6  18        0.93       -6.71      6.71 o
   7   6  18       45.40       56.94      9.33 o
   8   6  18        0.02        5.93      8.62 o
   9   6  18       15.18        6.26     13.55 o
  10   6  18       22.37        8.98     18.41 o
  11   6  18        1.91       -1.30     13.09 o
   1   7  18        4.12        6.27      7.57 o
   2   7  18       10.99        8.63      7.95 o
   3   7  18        1.82       -1.95      6.33 o
   4   7  18        4.99        2.00      6.91 o
   5   7  18       56.22       55.51      9.03 o
   6   7  18       32.88       33.56      8.60 o
   7   7  18        4.80        1.02      7.71 o
   8   7  18        4.61        2.63      8.56 o
   9   7  18       12.27       -9.88     10.01 o
   0   8  18        7.21       16.78     12.21 o
   1   8  18        6.57        6.50      8.27 o
   2   8  18       24.39       12.05      8.73 o
   3   8  18        4.57        5.62      7.05 o
   4   8  18       29.56       35.41      8.48 o
   5   8  18        7.00       12.31      9.01 o
   6   8  18        0.42        7.22      7.83 o
   7   8  18        5.77       16.03      8.60 o
   8   8  18       23.18       11.39     10.89 o
   1   9  18        2.01        0.36      9.28 o
   2   9  18        4.15        7.46      8.98 o
   3   9  18        6.03       -0.22      7.54 o
   4   9  18       20.70       10.62      8.01 o
   5   9  18        2.25        6.35      8.29 o
   6   9  18       40.00       49.07     11.20 o
   0  10  18        0.28      -16.39     16.39 o
   1  10  18        0.46       -8.58      8.58 o
   2  10  18        1.71       11.00      9.46 o
   1   1  19       50.99       57.03      5.94 o
   2   1  19       25.14       19.98      5.71 o
   3   1  19      137.67      129.06      8.77 o
   4   1  19       26.64       28.05      6.80 o
   5   1  19        0.10       -6.23      6.23 o
   6   1  19       11.60        6.51     11.10 o
   7   1  19        1.36       -5.44      5.44 o
   8   1  19        0.66       -6.22      7.12 o
   9   1  19       36.90       25.27     10.53 o
  10   1  19        9.25       17.55     10.44 o
  11   1  19        9.19        9.36     10.33 o
  12   1  19       22.03       13.08     14.65 o
   0   2  19      149.10      128.88     12.42 o
   1   2  19      143.70      133.15      9.04 o
   2   2  19       38.11       28.59      6.04 o
   3   2  19        0.27       -5.06      5.06 o
   4   2  19        0.85       -0.89      5.10 o
   5   2  19       12.36        6.41      5.14 o
   6   2  19        3.03       -6.26      6.26 o
   7   2  19        6.66       15.87      7.02 o
   8   2  19       17.76       23.19     10.31 o
   9   2  19        7.13       -7.79      8.66 o
  10   2  19        2.78       -0.70     13.12 o
  11   2  19       10.02        1.55     12.94 o
  12   2  19        2.53       -4.93     13.13 o
   1   3  19       12.10        7.86      6.05 o
   2   3  19      115.42      127.66      9.76 o
   3   3  19        0.09       -4.83      4.83 o
   4   3  19        5.26       -1.09      5.14 o
   5   3  19      129.54      140.94      9.31 o
   6   3  19       35.57       34.80      6.57 o
   7   3  19       12.08        9.75      7.07 o
   8   3  19        2.08      -10.89     16.13 o
   9   3  19       15.59       32.61     17.41 o
  10   3  19        0.96       12.78     12.85 o
  11   3  19        1.38      -12.03     12.03 o
  12   3  19        1.22        7.98     13.99 o
   0   4  19       15.73        1.28     15.11 o
   1   4  19       54.17       38.29      8.46 o
   2   4  19        7.65       15.02      7.49 o
   3   4  19      122.03      130.25     11.52 o
   4   4  19       54.29       67.31      9.80 o
   5   4  19      107.96      113.69     11.08 o
   6   4  19        0.29       -1.79     10.57 o
   7   4  19        7.06       -7.18      7.18 o
   8   4  19       18.90       22.56     13.31 o
   9   4  19        2.19       18.99     16.26 o
  10   4  19        3.30        1.62     12.66 o
  11   4  19       10.33        9.78     18.69 o
   1   5  19       50.03       61.35      9.69 o
   2   5  19        8.30        4.41      6.57 o
   3   5  19       16.80       22.90      8.18 o
   4   5  19        2.31        6.32      7.76 o
   5   5  19      116.08      114.19     11.55 o
   6   5  19       40.22       42.98      9.53 o
   7   5  19       73.23       72.58     10.54 o
   8   5  19        8.66       16.35     12.97 o
   9   5  19        1.74        6.42     12.69 o
  10   5  19        5.05        0.35     13.60 o
  11   5  19        6.89        7.21     17.80 o
   0   6  19      141.50      178.44     19.18 o
   1   6  19       20.53       29.83      9.02 o
   2   6  19        0.27       -6.17      6.17 o
   3   6  19       21.58       32.78      8.00 o
   4   6  19       55.62       42.10      9.80 o
   5   6  19       12.10       26.08      8.17 o
   6   6  19        3.45       18.53      8.08 o
   7   6  19        6.90        3.50      9.06 o
   8   6  19       27.69       19.17      9.82 o
   9   6  19        5.25       -5.85     10.00 o
  10   6  19        0.20       -7.42     10.55 o
   1   7  19        1.05       -5.45      7.66 o
   2   7  19       12.51       11.65      8.36 o
   3   7  19        9.66       -6.53      6.53 o
   4   7  19        9.51        7.89      7.55 o
   5   7  19        3.78        3.40      7.63 o
   6   7  19        0.23        6.24      8.04 o
   7   7  19        5.17       20.11      8.80 o
   8   7  19        1.74        7.67      9.41 o
   0   8  19        1.85      -11.01     11.01 o
   1   8  19       21.29       16.87      9.12 o
   2   8  19        0.21       -7.89      7.89 o
   3   8  19        8.89        6.79     10.49 o
   4   8  19        5.85        6.70      7.99 o
   5   8  19        8.18        7.33      8.25 o
   6   8  19        3.99        2.82      8.08 o
   7   8  19        5.09        8.26      8.47 o
   1   9  19        0.04       -5.79      8.54 o
   2   9  19        0.35       -3.27      8.56 o
   3   9  19        0.33        4.01      8.42 o
   4   9  19        0.19       10.98      8.51 o
   0   0  20      102.33       65.25     20.62 o
   1   0  20      450.71      450.17     17.63 o
   2   0  20        2.58       -6.26      6.26 o
   3   0  20        0.47       -2.82      7.32 o
   4   0  20       13.32       12.66     10.38 o
   5   0  20       22.99       29.88     11.23 o
   6   0  20        6.64        2.63     11.01 o
   7   0  20        2.19        3.19     10.77 o
   8   0  20        0.02       -2.25     17.67 o
   9   0  20        0.23        1.40     12.13 o
  10   0  20       29.05       22.79     18.95 o
  11   0  20        1.87       -3.07     17.67 o
  12   0  20       18.58       15.37     19.98 o
   1   1  20        5.24        3.59      4.49 o
   2   1  20       94.28      103.22      8.42 o
   3   1  20        8.33        6.76      5.56 o
   4   1  20        0.03        4.64      5.53 o
   5   1  20        2.13        2.98      7.26 o
   6   1  20       36.52       47.17      9.13 o
   7   1  20        0.63       -7.22      7.22 o
   8   1  20        2.47       16.86      9.95 o
   9   1  20        0.80       -4.03      9.22 o
  10   1  20       19.90       13.44     10.88 o
  11   1  20        0.72      -11.95     11.95 o
  12   1  20        1.10       -7.17     18.95 o
   0   2  20      146.61      132.65     14.97 o
   1   2  20        2.21       -4.28      4.99 o
   2   2  20        7.07       10.62      5.61 o
   3   2  20        0.08        1.02      5.52 o
   4   2  20       75.63       82.15      9.03 o
   5   2  20        0.05       -3.88      5.57 o
   6   2  20       14.67       20.45      6.90 o
   7   2  20        9.59       22.13     10.27 o
   8   2  20       83.36       89.85     13.04 o
   9   2  20        0.48        1.90     12.66 o
  10   2  20        6.29      -11.75     11.75 o
  11   2  20        0.82       12.11     13.85 o
   1   3  20        9.25        8.89      6.24 o
   2   3  20        1.07       -2.66      6.04 o
   3   3  20        0.11       -2.67      5.65 o
   4   3  20        9.83       11.06      5.91 o
   5   3  20        0.13       -5.16      6.53 o
   6   3  20       51.08       72.97     10.17 o
   7   3  20        0.09        2.86     15.49 o
   8   3  20        1.99        6.67     17.54 o
   9   3  20        0.21       -8.86     11.81 o
  10   3  20        0.05       -4.69     13.12 o
  11   3  20        0.85       16.51     14.58 o
   0   4  20        3.28        3.59     15.11 o
   1   4  20       25.88       19.59      8.05 o
   2   4  20        6.04        4.19      7.32 o
   3   4  20       40.56       38.66      8.77 o
   4   4  20        2.80        0.38      7.41 o
   5   4  20        5.59       -7.43     14.23 o
   6   4  20        5.34       13.44      8.42 o
   7   4  20        0.02      -11.01     11.37 o
   8   4  20        0.00       -8.80     11.52 o
   9   4  20        1.76       -0.69     12.30 o
  10   4  20        0.24       -2.70     16.26 o
   1   5  20        9.05        7.88      6.89 o
   2   5  20        0.38       -6.15      6.15 o
   3   5  20        4.92       -6.79      7.28 o
   4   5  20        7.56        4.50      7.91 o
   5   5  20        5.92       -3.01      7.64 o
   6   5  20       18.38       10.46      8.46 o
   7   5  20        0.35        6.02     10.31 o
   8   5  20        5.81       -4.58     12.35 o
   9   5  20        1.14       -6.96     20.62 o
  10   5  20        2.81      -11.78     18.44 o
   0   6  20      100.79      101.86     16.83 o
   1   6  20        9.57        2.98     10.14 o
   2   6  20       10.75       15.55      7.67 o
   3   6  20        0.06       -6.60      6.60 o
   4   6  20        3.53        9.73      7.57 o
   5   6  20        1.07        5.02      7.60 o
   6   6  20        4.29       -1.79      7.50 o
   7   6  20        0.50       -4.89      9.15 o
   8   6  20        1.72       -1.88     10.02 o
   9   6  20        1.73       -2.40     19.11 o
   1   7  20        0.06       -4.40      7.96 o
   2   7  20       37.35       43.91      8.94 o
   3   7  20        1.01        6.29      7.78 o
   4   7  20       12.89        7.40      7.94 o
   5   7  20        2.31       14.37      8.34 o
   6   7  20       75.77       89.75     11.17 o
   7   7  20        0.83        5.72      9.16 o
   0   8  20       42.56       46.31     27.53 o
   1   8  20        8.61        9.95     10.69 o
   2   8  20        0.16        3.24      8.97 o
   3   8  20        0.84       -3.77      7.86 o
   4   8  20       53.74       69.45     10.70 o
   5   8  20        6.94       13.17      8.74 o
   1   9  20        0.57       -8.26      8.26 o
   1   1  21        4.36        5.47      4.69 o
   2   1  21        7.37        7.63      5.22 o
   3   1  21       51.34       58.83      7.48 o
   4   1  21        2.94        3.29      5.91 o
   5   1  21        1.97       -5.98      6.34 o
   6   1  21        2.20       23.81     12.38 o
   7   1  21        3.72        2.66      9.20 o
   8   1  21        0.04       -9.11      9.11 o
   9   1  21        1.04        5.12     10.14 o
  10   1  21       10.17       11.35     13.40 o
  11   1  21        7.69      -10.24     19.21 o
   0   2  21       12.32        9.88      8.43 o
   1   2  21       42.82       37.41      6.84 o
   2   2  21       65.35       76.45      8.76 o
   3   2  21        0.35       -0.80      6.31 o
   4   2  21       11.64        6.74      6.93 o
   5   2  21        1.83        2.23      5.93 o
   6   2  21        3.21        4.56      6.75 o
   7   2  21        7.84       14.29      8.52 o
   8   2  21        1.50        6.27     12.82 o
   9   2  21        0.46      -12.02     12.02 o
  10   2  21        0.01      -12.31     12.31 o
  11   2  21        3.62       -9.95     13.29 o
   1   3  21       11.30       10.34      6.77 o
   2   3  21        5.82       -6.22      6.22 o
   3   3  21        2.59       -6.22      6.22 o
   4   3  21        6.34        6.19      7.65 o
   5   3  21       54.93       60.21      9.77 o
   6   3  21        5.09       -4.30      8.89 o
   7   3  21        6.64       10.55     13.02 o
   8   3  21        0.32       -9.70     11.55 o
   9   3  21       22.90       12.01     22.79 o
  10   3  21        3.06       16.02     26.38 o
   0   4  21        2.53      -10.24     15.37 o
   1   4  21       39.57       63.72      9.71 o
   2   4  21        3.36       -0.05      7.47 o
   3   4  21       13.11       20.36      8.44 o
   4   4  21        7.09        5.75      9.31 o
   5   4  21       37.40       48.68      9.95 o
   6   4  21       29.26       32.11      9.35 o
   7   4  21       38.07       45.44     15.18 o
   8   4  21        6.87       24.19     14.12 o
   9   4  21       16.55       17.12     14.07 o
   1   5  21       54.77       63.41     11.30 o
   2   5  21        0.35       -4.36      6.72 o
   3   5  21       45.04       65.82     10.29 o
   4   5  21        7.06        4.10      8.09 o
   5   5  21       28.16       42.92      9.78 o
   6   5  21        1.10        3.75      8.71 o
   7   5  21       44.80       46.83     12.77 o
   8   5  21        1.29       -7.57     13.20 o
   9   5  21        1.96      -12.66     13.38 o
   0   6  21        0.02       11.79     12.30 o
   1   6  21       49.68       62.01      9.79 o
   2   6  21        0.67       -4.30      7.02 o
   3   6  21       19.11       10.74      8.01 o
   4   6  21        0.03       -7.06      7.06 o
   5   6  21        3.54       11.59      8.06 o
   6   6  21        0.39       -2.14      7.95 o
   7   6  21        9.35        5.69     11.26 o
   1   7  21        3.47       10.15      9.08 o
   2   7  21        0.01       -1.19      8.16 o
   3   7  21        7.69        3.46      7.91 o
   4   7  21        4.46        7.75      8.29 o
   5   7  21        0.02       -3.57      8.14 o
   6   7  21        1.83        1.51      8.34 o
   0   8  21        3.02       14.44     13.57 o
   1   8  21        3.77        7.30      9.10 o
   2   8  21        0.13       -5.20      7.48 o
   3   8  21        1.71        7.67      8.16 o
   0   0  22      234.32      296.61     37.90 o
   1   0  22        5.06        8.01      7.58 o
   2   0  22      181.94      189.59     18.78 o
   3   0  22       39.01       37.43     10.43 o
   4   0  22        2.18       -7.28      8.38 o
   5   0  22        2.38       -9.66      9.66 o
   6   0  22        4.35       -0.07     11.32 o
   7   0  22       27.04       24.33     18.44 o
   8   0  22        2.92       12.80     18.95 o
   9   0  22        7.90      -13.57     17.67 o
  10   0  22       11.55       11.27     20.23 o
   1   1  22        2.56        9.47      5.77 o
   2   1  22        0.56        3.91      5.57 o
   3   1  22        7.78       14.83      6.61 o
   4   1  22        2.71        8.80      7.67 o
   5   1  22       17.19       11.07      8.16 o
   6   1  22        9.34       29.82     10.51 o
   7   1  22        1.21       -8.88      8.88 o
   8   1  22        9.07       -5.21     10.36 o
   9   1  22        0.18       -7.48     12.49 o
  10   1  22       10.35       41.49     22.28 o
   0   2  22       35.55       53.08     11.07 o
   1   2  22       39.37       35.64      7.18 o
   2   2  22        0.60        0.35      6.71 o
   3   2  22       28.54       29.55      7.87 o
   4   2  22       24.78       29.00      8.09 o
   5   2  22        1.93        0.83      6.85 o
   6   2  22        0.65       13.13     10.28 o
   7   2  22        4.54       -2.44     12.30 o
   8   2  22        6.26        4.62     12.94 o
   9   2  22        0.09       -2.91     21.26 o
  10   2  22        0.18      -11.27     18.69 o
   1   3  22        0.14       -1.40      7.66 o
   2   3  22        2.70       -1.35      9.22 o
   3   3  22        3.21       -2.67      7.86 o
   4   3  22        9.57        0.71      8.09 o
   5   3  22       13.20       15.60      8.67 o
   6   3  22       12.72       18.83     13.54 o
   7   3  22        8.03        7.33     12.83 o
   8   3  22        2.49       -9.63     12.12 o
   9   3  22        0.43        1.63     13.67 o
   0   4  22        0.06        7.41     11.34 o
   1   4  22       16.41        3.93     11.09 o
   2   4  22        0.01       -7.01      7.73 o
   3   4  22        4.28        3.08      7.86 o
   4   4  22        0.58      -10.65     10.65 o
   5   4  22        0.16       -0.25      9.06 o
   6   4  22        0.32       15.69     10.76 o
   7   4  22        0.03      -11.91     11.91 o
   8   4  22        0.32        3.09     13.78 o
   1   5  22        0.06        2.08      8.89 o
   2   5  22        1.89        0.92      7.47 o
   3   5  22        0.00       -1.45      7.04 o
   4   5  22        2.86        0.26      8.45 o
   5   5  22        9.69       11.29      8.93 o
   6   5  22        0.18       -9.09      9.78 o
   7   5  22        7.08       19.57     11.62 o
   0   6  22        5.87        9.09     23.30 o
   1   6  22       43.69       40.78      9.24 o
   2   6  22        0.40       -2.61      7.46 o
   3   6  22        3.08        7.97      8.07 o
   4   6  22        3.51       17.58      8.54 o
   5   6  22        2.60       17.64      8.64 o
   6   6  22        0.01       -4.52      9.49 o
   1   7  22       19.37       35.49      9.36 o
   2   7  22       19.79       29.18      9.06 o
   3   7  22        7.72       20.44     10.18 o
   4   7  22        0.11        0.88      8.17 o
   1   1  23        5.10        8.07      6.80 o
   2   1  23       48.69       46.83      7.81 o
   3   1  23        2.82       12.96      6.81 o
   4   1  23        8.09       -1.82      7.70 o
   5   1  23        2.40       -4.71      7.66 o
   6   1  23        0.02       -7.90      7.90 o
   7   1  23        0.02      -11.34     11.34 o
   8   1  23        0.26       -3.07     17.41 o
   9   1  23        0.15      -11.27     18.69 o
   0   2  23        9.94       11.47     10.27 o
   1   2  23      125.21      139.82     10.40 o
   2   2  23        3.69        4.13      6.80 o
   3   2  23        4.17       -7.11      7.11 o
   4   2  23       19.41        9.98      8.69 o
   5   2  23       19.49       15.44     12.28 o
   6   2  23        1.50        9.29     13.17 o
   7   2  23        2.15       13.23     13.86 o
   8   2  23        1.40       12.08     17.16 o
   1   3  23        3.32       -3.49      8.25 o
   2   3  23       18.22        9.60     10.64 o
   3   3  23       13.61       18.91      9.83 o
   4   3  23        9.75       16.63      9.29 o
   5   3  23        5.76       -3.71      7.91 o
   6   3  23       11.69        4.37     17.67 o
   7   3  23        1.23       -6.47     13.96 o
   8   3  23        1.34        4.04     13.84 o
   0   4  23       38.50       37.57     14.07 o
   1   4  23       14.55       20.32      8.59 o
   2   4  23        1.69        1.71      8.52 o
   3   4  23        7.09       -0.82      8.44 o
   4   4  23        5.51       12.65      8.94 o
   5   4  23       15.10       24.57      9.58 o
   6   4  23        3.11      -10.07     10.07 o
   7   4  23        0.00       -0.04     13.35 o
   1   5  23        3.60        9.22      7.70 o
   2   5  23       15.56       18.90      8.51 o
   3   5  23        5.24        6.01      8.14 o
   4   5  23        0.70        5.02      8.98 o
   5   5  23        6.55       14.29      9.33 o
   6   5  23        7.88        7.15     11.39 o
   0   6  23       10.78       16.22     10.88 o
   1   6  23        3.01        3.44      7.80 o
   2   6  23        0.73        7.26      8.65 o
   3   6  23       20.10       31.91      9.35 o
   4   6  23       17.07       18.81      8.92 o
   0   0  24      172.91      239.51     22.27 o
   1   0  24       99.59       83.92     11.38 o
   2   0  24       38.19       31.78     19.21 o
   3   0  24        3.15        1.86     12.07 o
   4   0  24        1.92       -4.19     10.64 o
   5   0  24        6.49        9.22     12.13 o
   6   0  24        0.63        8.71     18.18 o
   7   0  24        0.00       12.55     19.72 o
   1   1  24        4.88       12.46      7.34 o
   2   1  24       18.29       23.09      7.50 o
   3   1  24        2.57        3.44      6.82 o
   4   1  24       14.62       16.10      7.87 o
   5   1  24        2.27       -2.87      7.99 o
   6   1  24        0.11       -9.63     11.05 o
   7   1  24        0.00       -2.82     18.44 o
   0   2  24       50.79       41.69     14.94 o
   1   2  24       12.24       15.62      9.15 o
   2   2  24       13.55        5.63      8.95 o
   3   2  24        0.16       12.92      9.94 o
   4   2  24        3.96       -9.85      9.85 o
   5   2  24        1.43       -8.57     12.54 o
   6   2  24        0.37      -12.30     12.30 o
   7   2  24        1.08      -11.76     13.05 o
   1   3  24       10.98       11.38      9.45 o
   2   3  24        0.11        7.02      9.18 o
   3   3  24       20.25       14.49      9.16 o
   4   3  24        3.16       -4.83      8.32 o
   5   3  24        0.84       -7.27     10.44 o
   6   3  24        3.40       -2.00     13.85 o
   0   4  24        1.98        1.25     17.92 o
   1   4  24        0.00       -5.96      7.48 o
   2   4  24        4.32       -8.83      8.83 o
   3   4  24        0.23       -1.57      8.64 o
   4   4  24        1.38       11.84      9.36 o
   5   4  24        1.59       10.15     11.75 o
   1   5  24        0.10        9.13      7.26 o
   2   5  24        0.01       -7.33      7.33 o
   3   5  24        0.02       -2.64      8.26 o
   1   1  25        0.06       10.72      7.24 o
   2   1  25        0.84        6.23      7.16 o
   3   1  25        3.76        1.67      7.72 o
   4   1  25        0.16        9.69     10.35 o
   5   1  25        1.82      -11.67     11.67 o
   0   2  25       23.33       31.79     17.67 o
   1   2  25        6.58       19.94     14.16 o
   2   2  25        2.65       10.41      9.26 o
   3   2  25        0.00        2.49      8.89 o
   4   2  25       10.52        2.34      8.96 o
   5   2  25        4.62       -6.39     13.11 o
   1   3  25        1.46       -1.94     10.31 o
   2   3  25       37.11       38.36     10.66 o
   3   3  25        6.16        9.63      8.46 o
   4   3  25        3.20       17.60      9.57 o
   0   4  25       22.97       18.27     11.49 o
   1   4  25        6.46       10.67      8.56 o
   2   4  25        0.02       -0.50      7.94 o
   0   0  26       40.16       57.37     22.28 o
   1   0  26        2.98       -3.37     12.95 o
   2   0  26       16.35       16.90     13.76 o
   3   0  26       30.52       52.09     18.05 o
   1   1  26        3.16        7.04     13.11 o
   2   1  26        5.85       10.54     13.45 o
   0   2  26        6.92       20.75     13.93 o
   1   2  26        6.64        4.65      9.39 o
 
